# Supplementary material for: Systematic Construction and Validation of an RNA-Binding Protein-Associated Prognostic Model for Acute Myeloid Leukemia
Source: Front Genet. 2021 Sep 24;12:715840. doi: 10.3389/fgene.2021.715840 (PMC8498117; doi:10.3389/fgene.2021.715840)
Supplement: Supplementary file 1 [file Data_Sheet_1.ZIP]

Archive with 10 entries (9 files):
- Supplementary_material/
- Supplementary_material/SupplementaryFigureS1.tif
- Supplementary_material/SupplementaryFigureS2.tif
- Supplementary_material/SupplementaryFigureS3.tif
- Supplementary_material/SupplementaryTableS1.xlsx
- Supplementary_material/SupplementaryTableS2.xlsx
- Supplementary_material/SupplementaryTableS3.xlsx
- Supplementary_material/SupplementaryTableS4.docx
- Supplementary_material/SupplementaryTableS5.docx
- Supplementary_material/SupplementaryTableS6..xlsx
