# Supplementary material for: Systematic Construction and Validation of an RNA-Binding Protein-Associated Prognostic Model for Acute Myeloid Leukemia
Source: Front Genet. 2021 Sep 24;12:715840. doi: 10.3389/fgene.2021.715840 (PMC8498117; doi:10.3389/fgene.2021.715840)
Supplement: Supplementary file 1 [file Data_Sheet_1.ZIP › Supplementary_material/SupplementaryTableS1.xlsx]

## Sheet: RBPsdiff
Supplementary Table S1. Differential expression of RBPs genes
Gene Symbol		logFC	logCPM	F	P Value	FDR
NSUN7		-5.5156	4.14695	592.905	1.45921e-87	5.78529e-87
XPO6		-4.48749	9.99916	2284.24	6.45997e-191	8.68588e-189
AZGP1		-4.32542	-0.0814723	232.96	1.27332e-43	2.54714e-43
RBM38		-4.26357	8.07273	986.124	1.83528e-121	1.54896e-120
TSEN34		-4.18674	6.62885	1654.47	1.60165e-162	5.08776e-161
RPL3L		-4.17823	0.0174239	319.5	6.9228e-56	1.64445e-55
RNASE1		-4.16792	4.7835	301.419	1.96888e-53	4.51068e-53
OASL		-4.14139	4.48944	726.961	2.59107e-100	1.32501e-99
ZFP36L1		-3.90585	8.41461	879.458	3.04984e-113	2.08724e-112
ANG		-3.89638	2.02756	723.058	5.72039e-100	2.90811e-99
IFIT1B		-3.88002	4.08927	245.149	1.9637e-45	4.02521e-45
DHX34		-3.77147	7.48246	2337.82	4.99567e-193	7.7146e-191
ISG20		-3.70407	6.22439	1395.55	2.35795e-148	4.50698e-147
MVP		-3.66606	8.20616	1383.42	1.19042e-147	2.2236e-146
EXOSC4		-3.33274	4.69847	724.947	3.93165e-100	2.00268e-99
RNASEK		-3.25076	7.70495	1633.42	1.94365e-161	5.97932e-160
JAKMIP1		-3.20411	1.39472	459.283	3.28238e-73	1.02166e-72
TLR8		-3.15596	6.98128	202.161	6.61299e-39	1.24328e-38
GTPBP1		-3.08702	7.97966	763.18	1.57197e-103	8.6028e-103
NOP10		-3.04968	6.08492	1525.41	1.08782e-155	2.63869e-154
UBA52		-3.04159	9.66398	1029.03	1.2971e-124	1.18378e-123
ZC3H12A		-2.98057	5.60709	999.93	1.73855e-122	1.50145e-121
EEF1A2		-2.9749	2.37598	104.325	2.04455e-22	3.12116e-22
RNASET2		-2.88725	8.23939	1013.21	1.82673e-123	1.617e-122
USB1		-2.76197	7.0943	1249.1	1.80213e-139	2.52088e-138
MKRN1		-2.75969	7.87432	1131.46	8.91374e-132	9.8952e-131
IFIT2		-2.7473	4.42447	308.737	1.97315e-54	4.57692e-54
TDRD9		-2.73113	4.62506	161.153	2.69722e-32	4.67793e-32
HABP4		-2.71351	2.12563	621.451	2.0624e-90	8.6611e-90
MSL3		-2.70611	7.07979	710.749	7.45547e-99	3.69857e-98
PELO		-2.68861	4.22227	1369.85	7.50655e-147	1.35981e-145
LSM10		-2.64197	4.79965	1680.33	7.61712e-164	2.59398e-162
RNASE4		-2.61165	2.14904	340.254	1.23257e-58	3.05198e-58
ZFP36		-2.6086	9.11657	536.833	9.05526e-82	3.24678e-81
TRIM25		-2.59	8.25095	911.589	8.64546e-116	6.28347e-115
MRPL55		-2.47763	4.14438	535.026	1.43436e-81	5.11355e-81
SMAD7		-2.42687	2.65542	345.968	2.22439e-59	5.57062e-59
SRA1		-2.42095	5.62906	1523.33	1.41418e-155	3.41968e-154
IFIT3		-2.41595	4.8051	258.784	1.99956e-47	4.23049e-47
POLR2J		-2.37409	4.85486	1374.21	4.14764e-147	7.54851e-146
RBM11		-2.33572	-0.923743	265.109	2.4327e-48	5.19694e-48
TRIM21		-2.29381	5.43412	584.722	9.70841e-87	3.78839e-86
YBX3		-2.28925	8.37137	336.082	4.34639e-58	1.06723e-57
NUDT16		-2.21597	6.20425	231.914	1.82707e-43	3.64969e-43
N4BP1		-2.17666	6.52927	1008.05	4.35053e-123	3.81853e-122
CASC3		-2.1731	7.49032	2041.68	8.05332e-181	6.24914e-179
MRPL28		-2.16972	5.14467	1143.89	1.29234e-132	1.47129e-131
PCBP1		-2.07954	8.62303	1767.07	3.66593e-168	1.49289e-166
ZMAT5		-2.05899	3.6443	775.889	1.2295e-104	6.89805e-104
CD2BP2		-2.04153	5.77124	1658.49	9.90388e-163	3.17189e-161
SART1		-2.03583	6.22388	1152.53	3.40442e-133	3.93033e-132
ERN1		-2.01457	6.00758	711.619	6.16307e-99	3.06229e-98
ZMAT2		-2.01011	5.87936	996.45	3.10008e-122	2.66255e-121
ZGPAT		-1.97159	4.85865	1422.3	6.54277e-150	1.30496e-148
HELZ2		-1.95962	5.9031	385.636	2.03011e-64	5.49622e-64
UPF1		-1.94399	6.89516	811.715	1.0835e-107	6.49973e-107
EEF1D		-1.93863	8.06129	1386.22	8.1563e-148	1.52718e-146
NOL3		-1.93105	1.48746	434.334	2.60384e-70	7.73857e-70
FAM98C		-1.92579	3.6884	1176.93	8.17304e-135	9.84362e-134
EIF4A3		-1.90777	6.16239	432.378	4.44799e-70	1.31711e-69
ZC3H3		-1.90037	5.99891	473.02	8.96543e-75	2.86603e-74
RBM42		-1.88406	5.36538	954.722	4.11167e-119	3.27527e-118
AGFG1		-1.88321	7.36749	378.397	1.61354e-63	4.30783e-63
MRPL41		-1.88148	3.67686	495.779	2.54362e-77	8.47348e-77
EIF1B		-1.83684	5.52317	837.679	7.44995e-110	4.70052e-109
POLR2L		-1.82167	4.36347	698.944	8.89868e-98	4.31167e-97
TSEN54		-1.82136	4.49777	250.841	2.86461e-46	5.95406e-46
TSR3		-1.81119	4.16304	837.334	7.95455e-110	5.01484e-109
POLR2E		-1.7589	6.22338	1173.87	1.30054e-134	1.55199e-133
HNRNPH2		-1.75568	6.26654	846.669	1.35844e-110	8.72279e-110
NSUN5		-1.74098	4.80852	809.323	1.72263e-107	1.03021e-106
RPS19BP1		-1.73917	4.57183	1089.26	7.00015e-129	7.09892e-128
RALY		-1.73184	7.20492	1179.78	5.30548e-135	6.45977e-134
PATL2		-1.70888	3.33322	388.789	8.19152e-65	2.22856e-64
SUPT4H1		-1.7076	6.26449	727.3	2.35461e-100	1.20528e-99
CARS2		-1.6956	6.3697	594.923	8.95613e-88	3.5644e-87
NUDT16L1		-1.6911	4.08042	1024.39	2.80645e-124	2.54046e-123
RPLP2		-1.68279	8.72287	464.728	7.80851e-74	2.45593e-73
AKAP17A		-1.68033	6.69449	1076.62	5.33469e-128	5.28622e-127
CLK3		-1.66319	6.89695	1219.03	1.48735e-137	1.96928e-136
IFIT1		-1.65935	2.97118	72.943	1.53282e-16	2.15752e-16
RPS28		-1.65919	7.27085	435.611	1.8417e-70	5.48815e-70
MRPL53		-1.65106	3.69175	820.709	1.90926e-108	1.16688e-107
RIOK3		-1.64271	6.63019	431.381	5.80611e-70	1.71576e-69
C11orf68		-1.63322	4.94697	442.94	2.55087e-71	7.69553e-71
PCBP4		-1.61504	2.69162	193.449	1.55223e-37	2.86477e-37
AKAP8L		-1.60377	6.20999	795.406	2.60059e-106	1.51859e-105
THOC5		-1.59736	5.67595	393.758	1.99607e-65	5.49367e-65
LENG9		-1.59212	1.49239	216.355	4.16871e-41	8.06992e-41
GPKOW		-1.57373	3.78293	1435.71	1.11441e-150	2.30218e-149
RNASE6		-1.55368	5.66168	103.362	3.06232e-22	4.66299e-22
CLP1		-1.53518	3.25697	427.943	1.48168e-69	4.35213e-69
NELFE		-1.53247	5.1628	1269.17	9.87075e-141	1.42682e-139
KAT8		-1.53162	5.74507	540.788	3.44843e-82	1.24618e-81
ATXN1		-1.53084	5.672	310.188	1.24679e-54	2.90241e-54
RPP21		-1.52739	2.39096	806.791	2.81673e-107	1.67873e-106
CIRBP		-1.52415	7.18148	870.469	1.58398e-112	1.0695e-111
CWF19L1		-1.52299	4.9726	518.137	9.13548e-80	3.15444e-79
EIF3G		-1.51988	6.68244	677.007	9.66461e-96	4.49698e-95
U2AF1L4		-1.51685	4.16006	515.362	1.8248e-79	6.26767e-79
TSR2		-1.50943	3.64996	1232.32	2.09333e-138	2.82192e-137
TRMT5		1.50354	1.65237	660.95	3.15753e-94	1.42997e-93
EXOSC6		1.51026	3.60719	857.649	1.72565e-111	1.13805e-110
LSM3		1.51344	2.98201	488.534	1.61923e-76	5.31799e-76
GEMIN2		1.51826	0.867408	594.805	9.20426e-88	3.66128e-87
LSM11		1.51951	1.74571	715.611	2.67371e-99	1.33874e-98
DIS3		1.52046	4.32872	812.776	8.82308e-108	5.30303e-107
MATR3		1.52876	6.49785	872.144	1.16135e-112	7.85839e-112
PSTK		1.535	0.817711	804.464	4.42952e-107	2.6249e-106
RPS3A		1.53969	8.81151	301.847	1.70603e-53	3.91135e-53
GFM1		1.54148	3.67354	1198.24	3.28622e-136	4.16032e-135
PRPF4B		1.54226	5.67724	1102.27	8.79799e-130	9.1972e-129
SMG1		1.54347	6.92774	849.991	7.26426e-111	4.70678e-110
MRPL19		1.54518	2.92407	1067.57	2.30959e-127	2.243e-126
RBFOX2		1.54699	1.04571	138.557	1.78262e-28	2.94217e-28
POLR2K		1.5514	2.73801	416.098	3.83984e-68	1.10112e-67
DDX52		1.57122	4.09524	1387.53	6.82823e-148	1.28005e-146
XPO1		1.5738	6.49059	784.889	2.06238e-105	1.17655e-104
CMTR2		1.57398	3.39066	452.903	1.7784e-72	5.45695e-72
PIWIL2		1.57671	-1.37485	177.017	6.67863e-35	1.19361e-34
ANGEL2		1.57929	3.78522	849.657	7.73573e-111	5.00432e-110
GEMIN5		1.58457	3.12205	973.956	1.458e-120	1.20575e-119
SMN2		1.58591	2.98481	267.378	1.15326e-48	2.47384e-48
FASTKD2		1.58688	3.45081	1224.29	6.82851e-138	9.14199e-137
RPL17		1.58741	7.64786	393.732	2.01074e-65	5.5331e-65
RSL24D1		1.59233	4.5372	357.003	8.33589e-61	2.12965e-60
R3HDM1		1.59598	4.29043	1424.33	5.0054e-150	1.00865e-148
EXOG		1.5971	2.18682	938.53	7.07599e-118	5.45817e-117
HTATSF1		1.59736	4.19624	1372.28	5.38863e-147	9.78421e-146
DNAJC21		1.60649	3.88006	1446.33	2.7672e-151	5.84825e-150
XPOT		1.60882	5.03228	1309.1	3.36651e-143	5.28776e-142
G3BP1		1.60906	5.92528	2029.51	2.73889e-180	2.02457e-178
TRA2B		1.61045	6.53628	1068.44	2.00391e-127	1.951e-126
NOL11		1.61076	3.96284	1114.11	1.35337e-130	1.44778e-129
NMD3		1.61085	3.74793	677.349	8.97682e-96	4.17945e-95
PTCD3		1.61659	4.70372	1329.37	1.97216e-144	3.24813e-143
GCFC2		1.62196	2.46413	694.216	2.4267e-97	1.16245e-96
DDX10		1.62366	3.09838	589.359	3.2615e-87	1.28361e-86
RRP1B		1.62546	4.2776	952.895	5.65964e-119	4.49229e-118
IPO9		1.62607	5.19878	2006.29	2.87645e-179	2.00286e-177
BZW2		1.63538	4.20594	1397.65	1.75134e-148	3.35987e-147
DIMT1		1.63541	3.52272	1210.69	5.12732e-137	6.68653e-136
TNRC6A		1.63687	4.73086	1489.09	1.09259e-153	2.4769e-152
NOLC1		1.63953	4.97851	935.157	1.2851e-117	9.8157e-117
TSR1		1.64099	3.91411	1678.7	9.21743e-164	3.11178e-162
NUFIP1		1.6418	1.25834	963.208	9.37231e-120	7.58588e-119
SSB		1.65031	4.44666	1013.46	1.74981e-123	1.54979e-122
ZC3H14		1.65292	3.91464	2771.27	8.8572e-209	3.63541e-206
SECISBP2L		1.65456	4.08611	766.381	8.2191e-104	4.5298e-103
GTPBP10		1.65676	2.87069	940.57	4.93538e-118	3.8259e-117
FAM98A		1.66066	3.07424	1311.47	2.41146e-143	3.81456e-142
IGF2BP3		1.6691	-0.297718	142.364	3.96056e-29	6.5856e-29
GNL3		1.67279	4.20922	1002.66	1.08228e-122	9.39888e-122
NOL8		1.6735	4.3294	1423.51	5.57822e-150	1.11974e-148
GUF1		1.68754	3.58419	2271.76	2.03259e-190	2.62002e-188
ZMAT3		1.69182	4.32084	666.611	9.18599e-95	4.20528e-94
SON		1.69215	7.61868	1411.57	2.72245e-149	5.30776e-148
PDE12		1.69461	3.75765	1507.04	1.1089e-154	2.60475e-153
HELZ		1.69868	5.94532	1236.83	1.08053e-138	1.47059e-137
KHDRBS3		1.7018	-0.51579	134.104	1.04749e-27	1.71273e-27
MAK16		1.70528	2.73097	1197.88	3.46997e-136	4.38583e-135
NXT2		1.71317	3.20055	415.513	4.52367e-68	1.2965e-67
MTPAP		1.71434	3.07625	1569.96	4.26194e-158	1.14412e-156
PPRC1		1.72091	4.67926	988.896	1.12253e-121	9.5049e-121
RPL22L1		1.72576	2.90851	369.63	2.04872e-62	5.3623e-62
SNRPE		1.73321	3.32997	1020.22	5.63563e-124	5.05457e-123
MRPL3		1.74046	4.10624	953.582	5.01893e-119	3.99185e-118
RPF2		1.74087	2.55573	1286.5	8.2529e-142	1.23889e-140
RANBP6		1.74368	3.51404	501.005	6.74682e-78	2.26594e-77
XPO5		1.74486	4.46934	1738.61	9.17763e-167	3.48281e-165
RBM25		1.74705	6.45732	1191.83	8.60707e-136	1.0774e-134
THOC1		1.74757	3.89401	1283.96	1.18532e-141	1.77083e-140
NOM1		1.74904	3.27238	1173.11	1.46127e-134	1.74113e-133
NUDT21		1.75455	4.8177	1757.97	1.02193e-167	4.0661e-166
THUMPD1		1.7552	4.24117	809.406	1.69518e-107	1.01418e-106
IREB2		1.75609	5.11284	1358.65	3.46316e-146	6.07593e-145
DROSHA		1.75724	4.32761	1684.38	4.74829e-164	1.64576e-162
RPL7		1.76504	8.32319	429.695	9.18724e-70	2.7062e-69
NSUN6		1.77368	2.44897	977.504	7.91207e-121	6.57807e-120
SEPSECS		1.77479	2.7663	944.904	2.29966e-118	1.79878e-117
RBBP6		1.77533	5.34856	2236.31	5.42073e-189	6.2167e-187
LUC7L3		1.7869	6.54385	1304	6.90746e-143	1.06987e-141
EIF5B		1.79032	5.61884	1079.21	3.51572e-128	3.49935e-127
RPS27L		1.79044	3.65434	706.247	1.90458e-98	9.34141e-98
PUM1		1.8013	5.27404	1600.39	1.03583e-159	2.96981e-158
EEF1B2		1.80412	6.98623	622.919	1.47976e-90	6.22938e-90
TRDMT1		1.80415	2.47301	744.557	6.79291e-102	3.57694e-101
ANKRD17		1.82226	5.83068	1761.67	6.73517e-168	2.70744e-166
DIS3L		1.82747	3.90723	1840.48	1.08899e-171	5.19418e-170
UTP14C		1.82848	3.26392	815.307	5.40933e-108	3.26759e-107
EIF1AX		1.83352	4.84485	948.312	1.26355e-118	9.9483e-118
ALKBH8		1.83357	1.63059	616.806	5.91249e-90	2.45912e-89
UPF3B		1.83664	3.14504	1105.27	5.46633e-130	5.76459e-129
THUMPD2		1.83756	2.2191	1082.32	2.13142e-128	2.13511e-127
MYEF2		1.8377	1.92072	148.5	3.58174e-30	6.03743e-30
CD3EAP		1.84175	0.825545	649.926	3.5563e-93	1.57534e-92
DUS4L		1.8434	0.900199	975.121	1.19273e-120	9.89518e-120
TRMT11		1.84812	1.36827	679.619	5.50532e-96	2.57316e-95
RBMS2		1.84905	3.60229	922.22	1.28398e-116	9.5182e-116
IPO5		1.87061	5.42703	1642.34	6.71561e-162	2.09907e-160
LARP1		1.88388	6.3759	1735.88	1.25269e-166	4.74227e-165
DCAF13		1.88434	3.60445	1278.66	2.52961e-141	3.74686e-140
TRNT1		1.88988	2.85698	1138.36	3.0443e-132	3.42335e-131
SYNCRIP		1.89149	5.87761	2836.78	5.61805e-211	2.92082e-208
ZC3H13		1.89387	5.29468	1499.61	2.84982e-154	6.59475e-153
BRIX1		1.89722	2.72347	1353.78	6.75302e-146	1.1729e-144
CPSF6		1.91268	5.43641	2458.5	1.21547e-197	2.36971e-195
NOL9		1.91367	3.78859	2118.66	3.9967e-184	3.54185e-182
UTP23		1.92397	2.77008	1321.32	6.06259e-144	9.78864e-143
DARS2		1.9257	3.00188	1754.8	1.46272e-167	5.73217e-166
MRPL1		1.92758	2.17895	549.34	4.32883e-83	1.592e-82
HNRNPA1L2		1.92962	2.09162	938.852	6.68458e-118	5.1588e-117
MAGOHB		1.93173	1.86426	1218.15	1.69303e-137	2.23592e-136
RBM12B		1.93445	3.66371	750.981	1.83758e-102	9.81198e-102
UTP15		1.93501	2.03526	1341.39	3.72704e-145	6.27083e-144
PURA		1.94374	3.49759	993.142	5.44126e-122	4.63502e-121
WDR36		1.95231	3.83644	1349.85	1.15913e-145	1.98452e-144
RBM28		1.95959	4.43646	2165.44	4.37187e-186	4.23528e-184
SHQ1		1.96934	2.64533	1621.88	7.7456e-161	2.32771e-159
WDR3		1.98106	3.31663	1306.23	5.045e-143	7.84515e-142
NOP58		1.98143	4.616	1087.63	9.09139e-129	9.19575e-128
NARS2		1.98429	2.31988	1354.2	6.37553e-146	1.10857e-144
KHDC1		1.98554	0.0195176	546.53	8.5437e-83	3.13028e-82
GNL3L		1.9863	3.44897	1915	3.68924e-175	2.0924e-173
SMAD5		1.98844	3.60653	1094.35	3.10546e-129	3.18239e-128
U2SURP		1.99049	5.42641	2021.71	6.01696e-180	4.36496e-178
BARD1		1.99424	2.39204	742.464	1.04162e-101	5.46272e-101
UBAP2		1.99725	4.45386	1160.74	9.65137e-134	1.12928e-132
RPL36A		2.00173	6.34462	403.833	1.18147e-66	3.31787e-66
ZC3H8		2.01628	2.51567	1680.59	7.39553e-164	2.53512e-162
FTO		2.01741	4.29483	485.355	3.72129e-76	1.21552e-75
ZNHIT6		2.02441	2.98582	1220.53	1.19e-137	1.57827e-136
EZH2		2.04187	3.48352	978.09	7.15397e-121	5.95414e-120
NAF1		2.04213	1.93046	1332.42	1.29065e-144	2.15067e-143
SRSF10		2.05409	5.67905	1394.08	2.82982e-148	5.38909e-147
PNPT1		2.05742	2.9248	1315.25	1.4194e-143	2.25442e-142
ADAT2		2.06338	3.0921	818.82	2.74677e-108	1.67153e-107
SNRPD1		2.07006	3.31	1275.22	4.1379e-141	6.05999e-140
NOC3L		2.07185	2.43965	971.98	2.05053e-120	1.6895e-119
WDR43		2.08029	3.68027	1699.79	7.92341e-165	2.81507e-163
ASH1L		2.09449	5.85335	1615.69	1.6301e-160	4.80618e-159
TFB2M		2.10178	2.05838	1208.48	7.12276e-137	9.21939e-136
INTS7		2.10532	3.60057	2327.35	1.28289e-192	1.92396e-190
SRFBP1		2.10735	1.61793	1099.04	1.4699e-129	1.52231e-128
RPL34		2.12535	6.68632	441.737	3.5732e-71	1.0761e-70
FAM120C		2.12596	1.91384	1414.76	1.78089e-149	3.51156e-148
DHX33		2.13924	3.21426	1750.49	2.38095e-167	9.28391e-166
MRPL42		2.1398	4.07404	2026.74	3.62124e-180	2.66417e-178
RBPMS		2.1458	2.60492	342.302	6.68866e-59	1.66358e-58
RRP15		2.14768	2.45116	1438.85	7.37846e-151	1.53853e-149
PIWIL4		2.16403	3.21314	572.71	1.63274e-85	6.25391e-85
MARS2		2.16897	1.81069	1021.82	4.31677e-124	3.88733e-123
THOC2		2.169	5.30023	2502.1	2.9081e-199	6.47966e-197
IPO7		2.17518	5.45423	1935.53	4.26233e-176	2.50866e-174
EIF2AK4		2.17915	4.487	2837.88	5.1617e-211	2.77611e-208
TRUB1		2.20526	1.99005	815.487	5.22404e-108	3.15689e-107
TRMT13		2.20629	2.90693	922.427	1.23749e-116	9.17912e-116
STRBP		2.20696	3.40166	1158.82	1.29557e-133	1.50573e-132
TCERG1		2.2113	4.91127	1694.19	1.51679e-164	5.31627e-163
LRPPRC		2.2181	5.30247	2025.76	3.99925e-180	2.92846e-178
DNAAF2		2.2253	1.84906	1431.86	1.85127e-150	3.79924e-149
RPL26		2.22881	7.56795	619.56	3.18614e-90	1.33129e-89
RBM26		2.22974	5.52078	2763.65	1.60671e-208	6.42562e-206
CCAR1		2.23993	5.00254	1868.65	5.16045e-173	2.5633e-171
PTCD2		2.24357	2.53822	1593.71	2.33175e-159	6.61242e-158
AGO3		2.26475	4.89286	2730.29	2.21052e-207	7.8358e-205
URB1		2.26616	3.87351	1567.05	6.10323e-158	1.61616e-156
RNASEH2B		2.28005	4.5512	2247.68	1.88193e-189	2.22367e-187
PRIM1		2.29052	2.58739	1346.22	1.91296e-145	3.25369e-144
TYW3		2.32095	2.92541	2305.65	9.15594e-192	1.31014e-189
EEF2K		2.33206	4.07272	1469.8	1.3068e-152	2.87883e-151
AFF3		2.40774	3.5168	428.184	1.4059e-69	4.13186e-69
WDR12		2.42781	3.36407	2021.18	6.35049e-180	4.56445e-178
LARP1B		2.43423	2.82662	1379.56	2.00779e-147	3.7016e-146
LARP4		2.44112	3.60726	2049.9	3.53569e-181	2.75731e-179
HEATR1		2.45254	4.4967	2112.63	7.19786e-184	6.23695e-182
MSI2		2.45978	5.72529	877.966	4.0188e-113	2.74196e-112
RPS24		2.47478	7.50278	773.571	1.96806e-104	1.10021e-103
EEF1E1		2.48047	1.89023	902.058	4.83812e-115	3.45989e-114
KRR1		2.49866	3.93468	1990.9	1.3822e-178	9.37312e-177
PUS7L		2.51114	3.7058	1350.6	1.04578e-145	1.79638e-144
XPO4		2.53685	4.07589	2337.36	5.208e-193	7.96364e-191
ABCE1		2.57346	4.50285	1936.83	3.72048e-176	2.2064e-174
INTS2		2.58198	2.85895	1815.58	1.66237e-170	7.49365e-169
TERT		2.59223	-0.985283	299.098	4.06909e-53	9.26641e-53
TSEN2		2.64261	2.32404	2550.42	4.9452e-201	1.24404e-198
PTGES3L-AARSD1		2.64768	-1.50316	280.656	1.49795e-50	3.29528e-50
NANOS1		2.67468	-1.48505	409.201	2.60393e-67	7.36954e-67
SREK1		2.69454	5.58008	1968.24	1.42079e-177	9.11936e-176
ZC3H12B		2.69498	0.610116	1084.05	1.61412e-128	1.62004e-127
PIH1D2		2.70267	-2.07002	360.849	2.66823e-61	6.86739e-61
NXF3		2.70315	1.47656	207.994	8.15993e-40	1.55208e-39
BRCA1		2.70971	3.75919	1462.75	3.25898e-152	7.08932e-151
UTP20		2.74588	3.16012	1650.67	2.49964e-162	7.90809e-161
ZNF326		2.75061	4.14387	2777.5	5.45117e-209	2.36172e-206
RPP40		2.79957	0.693588	1452.9	1.17326e-151	2.52406e-150
PUS7		2.81557	1.98531	1614.64	1.8489e-160	5.43076e-159
SRSF12		2.81899	0.0587729	898.971	8.47072e-115	6.01629e-114
URB2		2.83127	2.26257	2193.16	3.12419e-187	3.27033e-185
PPARGC1B		2.83536	2.8221	1545.76	8.52585e-157	2.15523e-155
EXO1		2.84255	1.59078	523.696	2.30982e-80	8.05596e-80
TTF2		2.84337	3.77219	2749.63	4.81898e-208	1.87904e-205
RBM41		2.91108	2.38819	2534.39	1.89644e-200	4.62169e-198
FASTKD1		2.94843	3.38484	2214.45	4.19322e-188	4.51046e-186
ESF1		3.16129	2.47338	1847.65	4.99413e-172	2.39672e-170
SMAD1		3.17204	2.0445	810.11	1.49346e-107	8.94526e-107
NPM2		3.27194	-0.137993	594.038	1.09952e-87	4.36813e-87
TARBP1		3.28182	5.1464	2052.38	2.75845e-181	2.16199e-179
ERI2		3.30058	2.40173	1876.33	2.26069e-173	1.15607e-171
AFF2		3.40745	3.51509	452.454	2.03245e-72	6.23403e-72
RAVER2		3.53179	3.16381	1357.94	3.9004e-146	6.82767e-145
ESRP2		3.64072	0.978444	1117.34	8.13391e-131	8.78564e-130
PPARGC1A		3.79153	0.548922	342.369	6.55517e-59	1.63064e-58
RANBP17		4.01839	-0.143414	525.655	1.42282e-80	4.98354e-80
ZC3H12C		4.47374	2.53232	1492.06	7.67413e-154	1.75504e-152
LIN28A		4.6225	-2.25359	1274.56	4.55206e-141	6.65402e-140
MEX3A		4.66129	0.262272	787.129	1.33358e-105	7.64138e-105
NYNRIN		4.77222	3.00838	1661.99	6.95556e-163	2.24144e-161
DNMT3B		5.20624	2.55692	2528.97	3.03329e-200	7.16821e-198
MEX3B		5.38457	2.22315	2065.87	7.36768e-182	5.95408e-180
ZC3HAV1L		5.7269	0.719762	2370.64	2.65982e-194	4.32137e-192
TRIM71		6.0796	2.07449	1100.26	1.26193e-129	1.31128e-128

## Sheet: Alldiff
Supplementary Table S1. Differential expression of all genes.
Gene Symbol		logFC	logCPM	F	P Value	FDR
MYH7		-12.0229	4.70874	764.801	1.15957e-103	6.36374e-103
MYH1		-11.9984	3.29704	580.863	2.42415e-86	9.39598e-86
MYH2		-11.7141	3.01447	539.357	4.97616e-82	1.7908e-81
ALB		-11.6429	6.86735	468.214	3.17744e-74	1.00708e-73
MYL2		-11.2868	3.43335	688.087	9.17641e-97	4.35293e-96
APOC3		-11.2822	3.21299	428.962	1.13708e-69	3.34497e-69
CD177		-11.0393	9.84442	820.477	2.05633e-108	1.25479e-107
APOH		-10.6463	1.8735	471.76	1.25804e-74	4.01014e-74
CXCR1		-10.5676	9.8901	1980.87	4.14194e-178	2.73737e-176
FGG		-10.51	1.98996	514.036	2.58469e-79	8.86789e-79
TNNI1		-10.4418	3.01043	424.205	4.17439e-69	1.21629e-68
MYL1		-10.4177	1.86158	519.476	6.65873e-80	2.30331e-79
FGA		-10.405	1.78392	544.659	1.36965e-82	4.99821e-82
SAA1		-10.3768	3.32245	445.319	1.36579e-71	4.13795e-71
ACTA1		-10.34	5.69513	523.119	2.69579e-80	9.38952e-80
PLA2G2A		-10.1724	2.50744	551.224	2.79763e-83	1.03228e-82
ZDHHC19		-10.13	5.62193	824.904	8.78749e-109	5.41091e-108
ALPL		-10.0562	9.85338	1291.71	4.12251e-142	6.2426e-141
PI3		-10.0058	5.81027	859.461	1.26828e-111	8.39976e-111
NRAP		-9.86691	1.44446	744.091	7.66948e-102	4.03443e-101
SPRR3		-9.86009	1.09792	641.799	2.19941e-92	9.57414e-92
KRT6A		-9.84864	1.2014	831.003	2.7366e-109	1.70526e-108
SAA2		-9.5121	2.47249	379.591	1.1546e-63	3.08944e-63
FCGR3B		-9.46244	10.3704	1153.62	3.00163e-133	3.47046e-132
HBA2		-9.32395	17.6916	857.849	1.67989e-111	1.10834e-110
CA4		-9.23568	5.78741	1087.95	8.99165e-129	9.10076e-128
PNLIP		-9.21623	0.502573	584.252	1.0958e-86	4.27173e-86
MB		-9.16746	3.79352	566.858	6.62239e-85	2.5052e-84
MMP9		-9.05482	9.47207	1124.23	2.87606e-131	3.14793e-130
GP2		-9.04598	0.444952	607.704	4.81323e-89	1.96523e-88
KRT14		-9.00689	0.35586	1730.51	2.31168e-166	8.66713e-165
HBB		-8.89645	17.8371	901.599	5.28589e-115	3.77146e-114
MYL3		-8.8511	1.75525	479.163	1.83869e-75	5.94118e-75
FGB		-8.80797	1.41658	441.071	4.27532e-71	1.28532e-70
CRP		-8.64195	1.55709	366.362	5.35536e-62	1.39305e-61
CTRB1		-8.60278	-0.132246	602.298	1.66486e-88	6.73764e-88
KRT4		-8.577	1.54079	544.502	1.42275e-82	5.18821e-82
ACTC1		-8.56959	0.803481	1084.8	1.45244e-128	1.46341e-127
KLF14		-8.5078	1.1675	501.862	5.52145e-78	1.86e-77
LCN2		-8.47086	8.01264	671.402	3.32282e-95	1.53468e-94
MMP25		-8.41419	10.0338	1428.66	2.97094e-150	6.05722e-149
IL1R2		-8.29549	9.71941	484.363	4.80348e-76	1.56671e-75
CRNN		-8.27304	0.307904	525.868	1.36515e-80	4.78262e-80
CLPS		-8.25875	-0.502098	399.858	2.31889e-59	5.80447e-59
HBA1		-8.25339	16.8637	764.312	1.25965e-103	6.90815e-103
TNNC2		-8.12912	3.08688	429.343	1.02495e-69	3.01683e-69
NECAB2		-8.0895	2.3031	1208.55	7.36107e-137	9.51996e-136
HSPA6		-8.07807	8.87974	1489.97	1.03022e-153	2.34233e-152
KCNJ15		-8.02462	7.31458	1194.55	5.97262e-136	7.50644e-135
DUSP13		-8.01662	1.87068	1589.95	3.77861e-159	1.06189e-157
FFAR2		-8.00487	7.62457	1301.75	9.94163e-143	1.53221e-141
OLAH		-7.92098	5.84562	372.528	8.8921e-63	2.34313e-62
SERPINA3		-7.91851	0.472808	506.094	1.89645e-78	6.42881e-78
ORM1		-7.90096	5.26609	921.133	1.6125e-116	1.19365e-115
CELA3A		-7.90071	0.00730139	518.926	7.63427e-80	2.63959e-79
MYH6		-7.89128	0.820543	888.706	5.61952e-114	3.9111e-113
MYBPC1		-7.85709	2.69769	517.334	1.1347e-79	3.91374e-79
CTRB2		-7.8319	0.198138	491.317	8.06793e-77	2.66714e-76
CCNJL		-7.79677	5.97343	1411.25	2.98993e-149	5.81471e-148
TNNT2		-7.75726	0.270474	817.111	3.86708e-108	2.34506e-107
CXCR2		-7.70963	9.17918	1446.68	2.78318e-151	5.86724e-150
IL18RAP		-7.67419	8.06261	1463.56	3.08961e-152	6.7491e-151
FOLR3		-7.55922	6.44161	619.946	2.96158e-90	1.23872e-89
CMTM2		-7.4837	5.9042	1363.16	1.96447e-146	3.47785e-145
LINC01270		-7.48179	4.35563	1072.45	1.08813e-127	1.06605e-126
DEFA1		-7.46865	9.77698	380.339	9.31108e-64	2.49699e-63
TNNC1		-7.46081	2.08673	582.714	1.57064e-86	6.11055e-86
PGAM2		-7.40414	0.981355	496.101	2.38097e-77	7.93505e-77
TNFRSF10C		-7.39348	8.02854	1465.05	2.54672e-152	5.57882e-151
DEFA3		-7.34371	9.05396	319.365	7.24693e-56	1.7204e-55
HBQ1		-7.32304	4.87619	950.862	8.36308e-119	6.60785e-118
HSPB8		-7.31938	0.363579	897.908	1.03817e-114	7.3635e-114
FPR1		-7.29311	10.5761	1034.77	5.18807e-125	4.76832e-124
LIPF		-7.27657	-0.21469	454.505	1.17848e-72	3.63271e-72
PHOSPHO1		-7.26466	7.6998	1209.29	6.59602e-137	8.57317e-136
KRT15		-7.23942	-0.567675	851.526	5.44278e-111	3.5386e-110
BTNL8		-7.23294	4.25815	1142.98	1.55128e-132	1.7635e-131
H2AC18		-7.21712	7.37853	486.38	2.8594e-76	9.35754e-76
DEFA1B		-7.21379	9.90027	351.651	4.09156e-60	1.03463e-59
AQP9		-7.20663	9.80881	851.253	5.90712e-111	3.8341e-110
ADM		-7.17106	7.02398	1431.47	2.05027e-150	4.2021e-149
CACNA1E		-7.1694	3.72188	944.634	2.49571e-118	1.95018e-117
CEACAM3		-7.15332	6.01228	1364.06	1.73611e-146	3.08757e-145
OLFM4		-7.13092	6.5738	404.319	1.03088e-66	2.89706e-66
PGLYRP1		-7.11316	6.63445	927.44	5.23323e-117	3.92417e-116
CPA1		-7.09832	0.953307	432.401	4.45862e-70	1.31982e-69
SFTPA2		-7.08268	0.618583	465.573	6.34908e-74	2.00094e-73
MYOZ1		-7.07541	1.83821	312.873	5.42604e-55	1.26939e-54
G0S2		-7.0625	6.6017	484.73	4.37055e-76	1.4261e-75
VNN2		-7.03549	10.0798	1049.12	4.87034e-126	4.59267e-125
AMBP		-7.02919	1.69875	307.371	3.02638e-54	7.00541e-54
REG1A		-7.01549	0.188517	471.789	1.24862e-74	3.98093e-74
PDZK1IP1		-6.97725	5.30301	987.091	1.58386e-121	1.33822e-120
RUNDC3A		-6.96925	5.83987	827.319	5.53302e-109	3.42319e-108
PLIN5		-6.81502	5.69708	1300.29	1.22178e-142	1.87876e-141
ADGRG3		-6.81369	9.30022	1826.76	4.98003e-171	2.30485e-169
CRYAB		-6.81248	2.48519	707.396	1.53315e-98	7.52676e-98
KRT23		-6.8083	5.54094	600.987	2.25173e-88	9.08675e-88
DGAT2		-6.79725	7.95995	1165.83	4.62255e-134	5.44957e-133
PRSS33		-6.79377	0.891657	348.736	9.74559e-60	2.45402e-59
ARG1		-6.78871	7.18305	1134.57	5.7229e-132	6.39398e-131
DES		-6.78167	5.1717	401.8	2.0894e-66	5.84753e-66
SFTPC		-6.74259	0.150905	519.775	6.18042e-80	2.13976e-79
BICDL2		-6.7422	1.24267	842.939	2.82044e-110	1.797e-109
FFAR3		-6.73429	3.12803	732.116	8.93825e-101	4.60859e-100
ACTN2		-6.72653	1.70058	473.912	7.18251e-75	2.29938e-74
GLT1D1		-6.71705	7.31574	765.177	1.07517e-103	5.90471e-103
LINC01271		-6.68291	1.72385	946.372	1.83852e-118	1.44098e-117
GADD45G		-6.67711	3.81971	760.802	2.59096e-103	1.40757e-102
HCAR3		-6.62537	7.22886	1140	2.46022e-132	2.77255e-131
FAM157A		-6.61484	2.54922	1057.6	1.21516e-126	1.16062e-125
IFITM2		-6.58949	11.8416	1962.28	2.63272e-177	1.66921e-175
BTNL3		-6.57409	2.08493	262.251	6.31103e-48	1.34178e-47
CYSTM1		-6.52506	7.56018	1247	2.55772e-139	3.55233e-138
LINC02289		-6.52441	1.47162	789.352	8.79258e-106	5.05857e-105
ORM2		-6.50672	1.79449	642.565	1.85535e-92	8.09227e-92
DMRTC2		-6.49637	-1.19817	1049.24	4.59554e-126	4.33878e-125
NLRP6		-6.48276	5.0682	1112.08	1.93915e-130	2.0631e-129
LILRA5		-6.47599	8.95089	680.835	4.34083e-96	2.03315e-95
HCAR2		-6.47296	7.0879	1044.92	9.71922e-126	9.09908e-125
MUSTN1		-6.47087	1.61489	938.306	7.57796e-118	5.83672e-117
SLC22A1		-6.45319	1.77418	1144.55	1.1894e-132	1.35707e-131
KIR2DL1		-6.45297	3.01829	650.637	3.109e-93	1.37876e-92
LOC112267881		-6.45297	3.01829	650.637	3.109e-93	1.37876e-92
MEDAG		-6.42105	-0.335774	653.884	1.49844e-93	6.70238e-93
CKM		-6.41953	5.55125	300.728	2.4488e-53	5.59782e-53
TMEM132D		-6.41128	-0.0870547	1024.82	2.61621e-124	2.37101e-123
PDLIM3		-6.41118	0.702186	613.944	1.15757e-89	4.78268e-89
ATP1A2		-6.40791	0.638936	788.273	1.06746e-105	6.13453e-105
SPOCD1		-6.40267	2.08901	779.544	6.11309e-105	3.45581e-104
ANXA3		-6.37295	7.37377	733.487	6.73902e-101	3.48734e-100
CAMP		-6.3466	5.32807	542.646	2.23356e-82	8.10913e-82
C5orf67		-6.31928	-0.845286	784.255	2.33797e-105	1.33134e-104
TREML3P		-6.31541	3.09453	1450.96	1.59101e-151	3.39467e-150
KLC3		-6.2696	2.53168	705.634	2.22117e-98	1.08669e-97
CLEC4E		-6.26507	7.35591	557.656	5.95609e-84	2.22083e-83
ANKRD2		-6.25446	-0.218227	440.539	4.9336e-71	1.48065e-70
S100P		-6.24998	7.19813	836.117	1.03321e-109	6.49795e-109
MYBPC2		-6.24855	1.74479	315.277	2.57055e-55	6.0481e-55
KREMEN1		-6.23303	6.28872	710.751	7.5812e-99	3.75855e-98
MME		-6.23069	6.84277	641.105	2.56608e-92	1.11516e-91
REM2		-6.20823	4.41243	1352.48	8.48504e-146	1.46557e-144
ADIRF		-6.19906	0.989388	483.418	6.12708e-76	1.99466e-75
ADH1B		-6.18885	2.38207	528.654	6.86516e-81	2.41761e-80
KRT1		-6.16809	4.98181	526.488	1.17136e-80	4.10741e-80
GZMM		-6.12142	4.94478	1009.63	3.46146e-123	3.04503e-122
STEAP4		-6.11759	6.75318	680.647	4.51922e-96	2.11607e-95
CNTNAP3		-6.09786	4.42338	607.506	5.03662e-89	2.05537e-88
KRT5		-6.08349	1.60601	532.128	2.92012e-81	1.03535e-80
ITLN1		-6.0441	2.77006	320.63	4.90452e-56	1.16805e-55
C4BPA		-6.04149	2.18189	382.792	4.602e-64	1.23925e-63
S100A12		-6.03255	9.50819	472.484	1.04174e-74	3.32679e-74
MCEMP1		-6.01941	8.25394	617.607	5.03413e-90	2.09547e-89
CRISP3		-6.01279	4.47233	456.938	6.18231e-73	1.91663e-72
RBP4		-5.99706	1.91407	336.744	3.57408e-58	8.78704e-58
GFAP		-5.99568	1.63734	699.774	7.65096e-98	3.71057e-97
C3orf86		-5.99476	5.24548	1090.43	6.04281e-129	6.14004e-128
HSPA1B		-5.97994	9.88536	466.289	5.26098e-74	1.66104e-73
LTF		-5.97728	9.1915	295.667	1.21847e-52	2.75508e-52
ALDOB		-5.97689	2.73884	316.55	1.73182e-55	4.08889e-55
LRG1		-5.97148	8.20783	904.183	3.40185e-115	2.43612e-114
ABHD16B		-5.96618	-0.287017	261.858	7.19121e-48	1.52787e-47
PRSS1		-5.96408	0.944421	347.309	1.49223e-59	3.74787e-59
KRT13		-5.96266	2.99485	315.56	2.35409e-55	5.54383e-55
HBM		-5.95568	6.49574	552.82	1.90417e-83	7.03941e-83
PKP1		-5.93982	-0.519159	785.663	1.76974e-105	1.01257e-104
SLC11A1		-5.92482	10.4239	896.073	1.48225e-114	1.04515e-113
HSPA1A		-5.92453	11.1005	829.823	3.42836e-109	2.13206e-108
KRT7		-5.92265	0.605873	411.715	1.31003e-67	3.72585e-67
KCNJ2		-5.91469	5.13121	465.62	6.27107e-74	1.97715e-73
ALAS2		-5.91055	10.0739	461.272	1.9675e-73	6.14603e-73
CHIT1		-5.88659	4.1173	703.442	3.52516e-98	1.71926e-97
SBSN		-5.88568	-0.661198	821.6	1.60865e-108	9.84313e-108
PCSK9		-5.88066	1.3486	344.751	3.20758e-59	8.01356e-59
KIR2DL3		-5.87827	3.04981	641.444	2.38021e-92	1.03496e-91
TGM3		-5.8616	2.49035	387.937	1.05651e-64	2.86786e-64
CSNK1A1L		-5.8612	-0.038069	785.861	1.70185e-105	9.74083e-105
GPR42		-5.84905	0.0326935	531.256	3.58613e-81	1.26976e-80
KIR2DS4		-5.83012	3.21387	471.211	1.45175e-74	4.62101e-74
GCM1		-5.8219	0.114177	892.364	2.82121e-114	1.97055e-113
PF4V1		-5.81834	-0.0127543	592.585	1.55092e-87	6.14731e-87
FKBP8		-5.81712	11.3984	1587.85	4.75938e-159	1.32321e-157
S100A9		-5.80348	13.0991	609.026	3.55693e-89	1.45725e-88
QPCT		-5.79666	6.9225	814.159	6.95238e-108	4.19159e-107
LOC107984360		-5.79401	2.71764	615.979	7.28623e-90	3.02082e-89
GZMB		-5.74402	6.20155	636.453	7.23523e-92	3.12252e-91
SLC12A5-AS1		-5.71905	1.33811	954.271	4.50195e-119	3.58433e-118
DAAM2		-5.71024	6.27406	300.416	2.70276e-53	6.17385e-53
IFITM1		-5.70946	9.11182	1413.65	2.0998e-149	4.11958e-148
SECTM1		-5.70682	7.86159	738.316	2.49924e-101	1.30457e-100
AMY2A		-5.69596	-0.339973	299.606	3.49179e-53	7.96103e-53
TREML1		-5.69557	4.83386	653.594	1.62122e-93	7.24322e-93
APOBEC3A		-5.69304	7.74551	789.778	8.08508e-106	4.66012e-105
APOBEC3A_B		-5.69304	7.74551	789.778	8.08508e-106	4.66012e-105
CYP19A1		-5.68547	1.91091	285.508	3.14667e-51	6.97734e-51
SFRP2		-5.66312	1.00513	699.71	7.654e-98	3.71089e-97
CD300LD		-5.6456	-0.106162	479.454	1.69208e-75	5.4697e-75
CYP11B1		-5.63702	0.0337179	287.737	1.53612e-51	3.42075e-51
GNLY		-5.6213	8.14256	593.497	1.27192e-87	5.04658e-87
CNN1		-5.60651	0.0417162	843.52	2.46289e-110	1.57111e-109
KRT86		-5.6044	-0.360956	385.092	2.38123e-64	6.44011e-64
PRG3		-5.60142	2.95738	199.801	1.54975e-38	2.89964e-38
AP3B2		-5.59965	3.04242	344.468	3.49174e-59	8.71509e-59
IL18R1		-5.59875	6.64934	726.455	2.87722e-100	1.4699e-99
TMCC3		-5.59525	5.67521	1627.83	4.01816e-161	1.21692e-159
CNTNAP3B		-5.5772	2.85618	453.151	1.68839e-72	5.18381e-72
ACTG2		-5.55773	0.673435	530.043	4.86305e-81	1.71647e-80
DMTN		-5.5549	8.22623	798.408	1.48641e-106	8.71236e-106
KIAA1324		-5.55171	4.27405	1084.68	1.51693e-128	1.52741e-127
FPR2		-5.54916	7.27838	762.945	1.68357e-103	9.20386e-103
SLC25A39		-5.54073	10.0869	1113.65	1.48018e-130	1.58126e-129
RSPH14		-5.53388	-0.0825648	698.104	1.06318e-97	5.14022e-97
LDB3		-5.53214	1.40785	340.188	1.26356e-58	3.12771e-58
TNFAIP6		-5.51906	4.6824	740.67	1.54303e-101	8.08147e-101
NSUN7		-5.5156	4.14695	592.905	1.45921e-87	5.78529e-87
CCL4L1		-5.51321	3.61801	399.189	4.35458e-66	1.21326e-65
CCL4L2		-5.51321	3.61801	399.189	4.35458e-66	1.21326e-65
WLS		-5.50305	4.85908	651.103	2.80585e-93	1.24645e-92
MSRB1		-5.49898	8.78598	1327.5	2.61268e-144	4.28046e-143
MGAM		-5.49367	8.0931	685.816	1.49127e-96	7.03973e-96
LINC00671		-5.48459	2.68637	624.188	1.13509e-90	4.79133e-90
KIAA0319		-5.4665	1.64388	938.08	7.75019e-118	5.96642e-117
BCL6		-5.46511	9.76385	1171.2	1.99049e-134	2.36629e-133
ESRG		-5.45629	0.546101	355.458	1.32274e-60	3.36445e-60
KIR2DL4		-5.45137	2.39396	581.381	2.14672e-86	8.32895e-86
LOC112268354		-5.45137	2.39396	581.381	2.14672e-86	8.32895e-86
NAMPT		-5.43058	10.6754	1563.29	9.698e-158	2.53791e-156
UPP1		-5.41692	7.9961	1263.65	2.27367e-140	3.25343e-139
KIR3DL1		-5.41604	3.17291	535.047	1.42697e-81	5.08835e-81
AQP10		-5.40281	1.74261	536.632	9.68142e-82	3.47049e-81
SLC2A3		-5.39914	10.9182	1186.43	1.9545e-135	2.42517e-134
HSPB7		-5.39412	1.53756	424.859	3.48886e-69	1.01826e-68
CCL4		-5.38289	5.8721	523.03	2.75527e-80	9.59241e-80
ACSL1		-5.38281	10.6118	1489.51	1.03526e-153	2.35036e-152
S1PR5		-5.38222	5.00339	571.06	2.44334e-85	9.34037e-85
MYBPC3		-5.36667	4.05402	1359.15	3.39684e-146	5.96627e-145
VNN3		-5.35551	5.59598	804.892	4.19464e-107	2.48759e-106
KIR3DL2		-5.35439	2.58115	491.329	8.04239e-77	2.65926e-76
MYLPF		-5.35395	2.22335	246.138	1.40383e-45	2.88442e-45
TRPM6		-5.3524	3.12127	895.171	1.74672e-114	1.2294e-113
OPLAH		-5.3495	5.28632	735.737	4.24289e-101	2.20367e-100
OTX1		-5.34807	1.47582	545.824	1.03254e-82	3.77776e-82
APOA2		-5.348	3.22281	220.063	1.13512e-41	2.20975e-41
CLIC3		-5.34035	3.47304	757.743	4.80103e-103	2.58927e-102
ANKRD1		-5.33269	-0.481371	503.427	3.67651e-78	1.24199e-77
BASP1		-5.32605	8.82391	900.481	6.65351e-115	4.73858e-114
LOC100128770		-5.31041	0.938017	733.659	6.39435e-101	3.31118e-100
RHCG		-5.31018	0.108274	276.248	6.32254e-50	1.37862e-49
AATK		-5.307	6.62004	1367.27	1.12106e-146	2.01211e-145
PGC		-5.29468	0.556772	334.959	6.13588e-58	1.50379e-57
PTPRN		-5.27771	-0.12037	867.31	2.84761e-112	1.90865e-111
AP1M2		-5.27248	-0.34437	664.862	1.34458e-94	6.13736e-94
PADI2		-5.26944	8.05056	779.947	5.64308e-105	3.19358e-104
MRVI1		-5.26097	6.13575	638.243	4.85296e-92	2.10021e-91
PCSK1N		-5.25865	1.4743	491.965	6.83518e-77	2.26441e-76
S100A11		-5.24857	10.1892	1070.4	1.48058e-127	1.446e-126
CYP1B1-AS1		-5.2424	2.56429	375.487	3.7734e-63	1.0004e-62
IFITM3		-5.24146	9.23876	731.396	1.03681e-100	5.33348e-100
KRT2		-5.2392	0.383592	617.49	5.09052e-90	2.11838e-89
HILPDA		-5.23365	6.30189	288.278	1.29108e-51	2.87835e-51
LINC02288		-5.23186	1.18063	524.419	1.9534e-80	6.82507e-80
HBZ		-5.23022	1.50953	294.948	1.53158e-52	3.45654e-52
CABP5		-5.22857	-0.931889	584.341	1.05213e-86	4.10356e-86
MRVI1-AS1		-5.21732	-0.142835	732.441	8.14553e-101	4.20682e-100
GJB6		-5.2047	1.83163	385.867	1.90797e-64	5.16643e-64
HP		-5.20265	6.93748	649.499	3.99645e-93	1.7683e-92
PLEK2		-5.19494	2.63366	553.786	1.50888e-83	5.59001e-83
C15orf48		-5.19234	0.715286	375.883	3.36533e-63	8.9328e-63
R3HDM4		-5.19016	9.59333	2956	7.20725e-215	6.24508e-212
NFE4		-5.18039	2.18309	589.76	3.03082e-87	1.19403e-86
FAIM2		-5.17181	-1.29374	648	5.44226e-93	2.39782e-92
DAPK2		-5.16749	5.64298	1539.72	1.91441e-156	4.76983e-155
PRF1		-5.16674	7.98947	609.151	3.45682e-89	1.41698e-88
ABTB1		-5.15771	9.43664	1534.59	3.44151e-156	8.45311e-155
LOC101929823		-5.1507	1.83746	540.4	3.85828e-82	1.39235e-81
LILRA6		-5.13924	8.26728	627.802	5.02758e-91	2.13957e-90
FAM107A		-5.13746	0.851935	770.748	3.428e-104	1.90272e-103
GZMH		-5.1218	5.06049	503.107	4.02972e-78	1.35984e-77
ROPN1L		-5.1084	4.02805	805.776	3.53145e-107	2.10068e-106
GPRC5A		-5.10518	0.231004	410.371	1.89992e-67	5.38782e-67
NCR3		-5.10518	3.77164	776.42	1.13719e-104	6.39163e-104
ALOX5AP		-5.10339	9.31448	887.812	6.69556e-114	4.64963e-113
DEFA4		-5.08703	5.53862	250.716	2.98788e-46	6.20781e-46
CDA		-5.05148	7.21403	781.783	3.92149e-105	2.22737e-104
CCL3		-5.05116	5.82377	293.226	2.65068e-52	5.96747e-52
LGALS9C		-5.04721	3.19326	711.577	6.37615e-99	3.16615e-98
RBP7		-5.03057	3.14692	663.635	1.7976e-94	8.18124e-94
CASP5		-5.01879	2.73312	525.085	1.65685e-80	5.79673e-80
APOA1		-5.01835	1.18853	283.246	6.52807e-51	1.44076e-50
SH2D2A		-5.01812	5.09492	600.675	2.41946e-88	9.75856e-88
LINC00937		-5.01458	4.13957	1358.84	3.54634e-146	6.21487e-145
HCG27		-5.0135	5.36591	857.333	1.88827e-111	1.2432e-110
PTGES		-5.01097	1.53504	490.226	1.06631e-76	3.51686e-76
LILRB3		-5.01082	8.50365	844.017	2.311e-110	1.47603e-109
LOC102725035		-5.01082	8.50365	844.017	2.311e-110	1.47603e-109
LOC107987425		-5.01082	8.50365	844.017	2.311e-110	1.47603e-109
LOC107987462		-5.01082	8.50365	844.017	2.311e-110	1.47603e-109
GPR84		-5.00784	4.39706	703.814	3.25943e-98	1.59066e-97
SMIM1		-5.0074	3.39553	508.979	9.17914e-79	3.12797e-78
C5AR2		-5.00672	6.30094	926.953	5.70739e-117	4.27355e-116
RAI2		-5.00609	-0.0860863	710.499	7.7952e-99	3.86219e-98
MMP8		-5.00537	7.53376	267.845	9.92515e-49	2.13109e-48
PDZD4		-5.00376	4.58024	741.505	1.30086e-101	6.82002e-101
SLPI		-5.00352	5.46934	433.081	3.7073e-70	1.09887e-69
IFNG		-5.00264	1.87124	235.925	4.58683e-44	9.2263e-44
SERPINA1		-4.99367	10.8836	638.63	4.45192e-92	1.92719e-91
ATP2C2		-4.98467	2.47864	777.514	9.14883e-105	5.1477e-104
KCNMA1		-4.96927	3.41988	296.204	1.02695e-52	2.32372e-52
BMX		-4.9631	4.47916	488.664	1.59093e-76	5.22725e-76
SERPINC1		-4.95064	0.232932	404.54	9.65208e-67	2.71494e-66
HPD		-4.94468	2.86484	312.203	6.68681e-55	1.56176e-54
CYP4F3		-4.94098	6.26721	697.964	1.12245e-97	5.42342e-97
FBXO2		-4.9383	0.905046	897.105	1.1892e-114	8.41938e-114
DDIT4		-4.93571	8.65177	432.771	4.03225e-70	1.19474e-69
ZDHHC18		-4.93237	8.32202	2819.32	2.14366e-210	1.04483e-207
MGAM2		-4.91208	3.79902	418.588	1.95509e-68	5.63234e-68
NR2E1		-4.90032	-1.38815	429.894	8.73946e-70	2.57576e-69
BASP1-AS1		-4.89446	0.621911	440.698	4.71222e-71	1.41503e-70
CYP17A1		-4.89256	0.597516	359.471	4.04509e-61	1.03854e-60
HK3		-4.88137	9.09583	536.121	1.09709e-81	3.9273e-81
C10orf105		-4.85721	4.65512	588.482	4.08157e-87	1.60353e-86
NSG2		-4.8568	-0.825317	647.753	5.74686e-93	2.53131e-92
ASPRV1		-4.85657	3.82729	911.797	8.60826e-116	6.25935e-115
CA12		-4.84641	0.550986	448.65	5.56433e-72	1.69572e-71
CFAP45		-4.84133	2.42451	1009.53	3.45284e-123	3.03916e-122
UBBP4		-4.83877	1.44897	1127.19	1.73492e-131	1.90561e-130
CXCL16		-4.82943	6.61016	879.457	3.10542e-113	2.12342e-112
GP1BB		-4.82869	4.52553	332.585	1.26149e-57	3.07765e-57
HSD11B1-AS1		-4.82356	-0.686571	711.895	5.81737e-99	2.89329e-98
INHBB		-4.82255	1.24853	389.073	7.64345e-65	2.08163e-64
LMOD1		-4.82155	0.558085	762.351	1.84644e-103	1.00836e-102
TMEM40		-4.81918	2.08332	519.757	6.20919e-80	2.14924e-79
PHF24		-4.811	0.21689	390.082	5.71355e-65	1.55931e-64
KCNJ2-AS1		-4.81099	1.16648	587.51	5.06849e-87	1.98676e-86
TUBA4A		-4.80806	8.34694	1505.6	1.33032e-154	3.12016e-153
SMIM25		-4.80536	7.07646	549.974	3.78189e-83	1.3925e-82
SIGLEC5		-4.77808	6.98716	1248.81	1.96475e-139	2.74099e-138
NMNAT2		-4.77272	0.0315598	485.845	3.24705e-76	1.06217e-75
FCGR2A		-4.76862	9.57536	890.37	4.1321e-114	2.87973e-113
FCGR2C		-4.76862	9.57536	890.37	4.1321e-114	2.87973e-113
TMEM120A		-4.76658	6.36854	1734.04	1.58556e-166	5.97343e-165
CEACAM4		-4.76368	6.45069	607.033	5.61301e-89	2.28759e-88
TFF3		-4.76327	0.717581	466.745	4.63698e-74	1.46462e-73
DYSF		-4.75959	9.36032	787.564	1.25069e-105	7.17434e-105
PFKFB3		-4.75744	8.4764	1735.2	1.35366e-166	5.11212e-165
ISL2		-4.75488	0.160415	572.355	1.76438e-85	6.75478e-85
FSD1		-4.74767	1.87784	592.529	1.59241e-87	6.30858e-87
FLOT1		-4.74201	8.83964	1637.63	1.1761e-161	3.63241e-160
PVRIG		-4.73603	4.2383	836.827	9.02736e-110	5.68429e-109
SFTPA1		-4.73057	0.109743	266.609	1.49215e-48	3.19684e-48
GP9		-4.71582	3.49895	574.227	1.15564e-85	4.44174e-85
TMEM45B		-4.71447	2.4412	1151.34	4.14755e-133	4.78471e-132
FCAR		-4.70891	6.8654	672.77	2.47115e-95	1.14302e-94
PPP1R3B		-4.7084	6.66169	1610.69	3.05423e-160	8.90407e-159
DNAJB1		-4.70672	9.09806	569.622	3.43543e-85	1.3088e-84
SLC16A3		-4.69933	8.85606	1769.99	2.64122e-168	1.08982e-166
FGFBP2		-4.6987	5.02618	569.575	3.47409e-85	1.32321e-84
CD247		-4.69454	6.35492	826.862	6.03891e-109	3.73469e-108
SYTL3		-4.69434	5.99743	1284.6	1.13396e-141	1.69573e-140
MANSC1		-4.6934	5.90578	622.485	1.66741e-90	7.01553e-90
MIR210HG		-4.68971	2.5332	362.892	1.47933e-61	3.81877e-61
NINJ1		-4.67868	7.71963	1413.01	2.2868e-149	4.47518e-148
CEBPB		-4.6693	8.21943	1316.18	1.26541e-143	2.016e-142
CDKN2D		-4.66577	7.11316	2303.83	1.08097e-191	1.53272e-189
LGALS9B		-4.66317	1.54661	384.02	3.23638e-64	8.72865e-64
PVALB		-4.65512	-1.25114	424.121	4.22516e-69	1.23085e-68
LTB		-4.65231	6.40512	1352.11	8.91365e-146	1.5379e-144
INSC		-4.65231	-0.105559	701.743	4.92331e-98	2.39441e-97
BAG3		-4.64846	4.95006	347.324	1.48535e-59	3.73121e-59
SELENBP1		-4.64576	6.8393	365.476	6.93992e-62	1.80163e-61
PROK2		-4.64521	7.3481	656.6	8.37572e-94	3.77016e-93
RETN		-4.64211	5.57583	367.244	4.13958e-62	1.07824e-61
NUAK2		-4.63946	5.77583	951.09	8.0362e-119	6.35602e-118
ECHDC3		-4.63052	4.40494	447.251	8.14187e-72	2.47493e-71
RGL4		-4.62832	5.98758	1176.62	8.95046e-135	1.07385e-133
LINC00239		-4.62246	-1.31317	955.806	3.40238e-119	2.71859e-118
XIRP1		-4.62238	-0.0638631	283.537	5.94153e-51	1.31242e-50
TNFSF14		-4.61232	5.83242	879.622	3.01238e-113	2.06252e-112
SLC5A9		-4.60902	2.05856	408.496	3.20944e-67	9.07006e-67
RPH3A		-4.60841	4.45181	255.92	5.20543e-47	1.09405e-46
LINC01506		-4.60787	1.08934	549.533	4.16421e-83	1.53218e-82
GUK1		-4.60092	8.74385	1466.05	2.12406e-152	4.66606e-151
RNA5-8SN1		-4.60044	3.76909	433.219	3.57041e-70	1.0585e-69
RNA5-8SN2		-4.60044	3.76909	433.219	3.57041e-70	1.0585e-69
RNA5-8SN3		-4.60044	3.76909	433.219	3.57041e-70	1.0585e-69
DKK3		-4.58807	0.68919	945.967	1.90757e-118	1.49434e-117
PGGHG		-4.58465	8.81994	1683.54	5.23918e-164	1.80786e-162
CLEC4D		-4.57966	5.19255	331.634	1.68461e-57	4.10417e-57
INKA2		-4.57905	6.7787	868.74	2.25267e-112	1.51574e-111
HAMP		-4.57255	1.59131	167.457	2.44594e-33	4.2903e-33
MGP		-4.57133	2.95115	366.068	5.83595e-62	1.51731e-61
CEACAM1		-4.56893	6.06652	729.847	1.42708e-100	7.31936e-100
SHISA4		-4.5689	2.45016	546.704	8.34184e-83	3.05776e-82
GADD45B		-4.56515	7.43395	858.986	1.38606e-111	9.16422e-111
ST6GALNAC3		-4.55973	3.06841	491.375	7.94781e-77	2.6291e-76
SLC25A37		-4.55171	10.6459	1895.26	2.98959e-174	1.61905e-172
PADI4		-4.5421	7.86032	1159.73	1.14838e-133	1.34167e-132
MYL9		-4.53242	5.13742	653.667	1.59528e-93	7.12939e-93
C5AR1		-4.52964	8.66866	633.92	1.27439e-91	5.48171e-91
PFKFB2		-4.52915	6.77438	550.82	3.08372e-83	1.13704e-82
YPEL3		-4.5244	8.48814	2253.5	1.09737e-189	1.31659e-187
SLC12A1		-4.51907	0.856873	224.824	2.14357e-42	4.21924e-42
ADORA2A		-4.51066	5.55242	1538.81	2.10512e-156	5.21997e-155
TMEM119		-4.5006	2.7358	375.83	3.41678e-63	9.06626e-63
MT1G		-4.49788	2.33621	145.324	1.24047e-29	2.0748e-29
PHC2		-4.49644	9.18562	1528.47	7.41218e-156	1.80637e-154
XPO6		-4.48749	9.99916	2284.24	6.45997e-191	8.68588e-189
SOD3		-4.47997	-1.11626	643.342	1.52716e-92	6.67765e-92
TBX21		-4.47516	4.60757	639.988	3.28992e-92	1.42734e-91
RAB20		-4.4694	5.38071	1035.31	4.75085e-125	4.3742e-124
NCF2		-4.46567	9.62271	934.455	1.47211e-117	1.12276e-116
SLC1A7		-4.46392	0.727526	446.255	1.05541e-71	3.20318e-71
GFPT2		-4.46316	0.106079	378.545	1.55127e-63	4.14372e-63
PLBD1		-4.46303	8.44285	416.928	3.09121e-68	8.87585e-68
IL32		-4.45588	6.69954	930.78	2.88939e-117	2.17709e-116
ST6GALNAC2		-4.45582	4.89933	877.403	4.53499e-113	3.08605e-112
LY6G6F		-4.45007	1.8825	399.147	4.40684e-66	1.2276e-65
LSMEM1		-4.45003	3.23529	1503.28	1.81959e-154	4.24218e-153
HCK		-4.44895	9.26789	941.641	4.14685e-118	3.22264e-117
FTH1		-4.44677	12.335	1401.33	1.06904e-148	2.06104e-147
TAS2R40		-4.44461	0.17701	390.384	5.22885e-65	1.42802e-64
H1-2		-4.43767	5.85319	582.041	1.83908e-86	7.1478e-86
SLC22A14		-4.43584	-0.947248	587.304	5.26631e-87	2.06223e-86
FSTL4		-4.43311	-0.0876391	392.021	3.27959e-65	9.00083e-65
H2BC18		-4.43166	6.11526	355.054	1.49071e-60	3.7892e-60
S100A6		-4.42309	9.01308	1027.23	1.77283e-124	1.6123e-123
RARA-AS1		-4.41883	3.92559	1502.27	2.08774e-154	4.85282e-153
TMIGD3		-4.41719	2.91653	364.943	8.11072e-62	2.10207e-61
UBXN6		-4.41444	8.43222	1366.62	1.16544e-146	2.08455e-145
THBD		-4.41211	5.55754	948.99	1.16114e-118	9.15127e-118
PGA5		-4.40641	0.421446	316.411	1.80808e-55	4.26441e-55
HTRA1		-4.40458	1.74217	514.022	2.59386e-79	8.8974e-79
IL1RN		-4.39817	6.77965	621.059	2.30217e-90	9.6602e-90
ADGRE3		-4.39621	5.0148	458.433	4.16299e-73	1.29369e-72
CATIP-AS1		-4.39321	0.956142	757.071	5.35384e-103	2.88242e-102
CSF3R		-4.39295	12.308	1391.87	3.80499e-148	7.21977e-147
CBSL		-4.39061	1.99966	239.556	1.32072e-44	2.67592e-44
RGS9		-4.37539	1.84398	622.176	1.78028e-90	7.48842e-90
PTCRA		-4.37426	1.72257	476.531	3.63657e-75	1.16948e-74
ALOX5		-4.3742	8.9795	698.072	1.09691e-97	5.30166e-97
PGA3		-4.3693	1.91637	266.067	1.78418e-48	3.82041e-48
P2RY13		-4.36762	7.33749	398.53	5.24401e-66	1.45925e-65
IER3-AS1		-4.36295	-1.16418	458.351	4.19376e-73	1.30299e-72
VSIG8		-4.36122	-0.77488	557.024	6.80324e-84	2.53428e-83
IFI27		-4.35516	4.28862	223.817	3.04691e-42	5.98446e-42
MYL4		-4.35491	4.87902	417.688	2.50593e-68	7.20462e-68
IL4R		-4.35297	8.42777	1579.75	1.28232e-158	3.50269e-157
HEY1		-4.35269	-0.708255	541.169	3.14285e-82	1.1376e-81
LINC00570		-4.34687	1.18366	365.546	6.79985e-62	1.76586e-61
MOBP		-4.3456	-1.19291	306.463	4.00649e-54	9.26177e-54
CHI3L1		-4.34334	5.9004	329.066	3.68549e-57	8.92725e-57
IER3		-4.34147	5.24342	780.391	5.16786e-105	2.92783e-104
GPSM3		-4.34048	9.27682	2077.06	2.37321e-182	1.94815e-180
TREML2		-4.32761	6.27983	698.287	1.04809e-97	5.06886e-97
AZGP1		-4.32542	-0.0814723	232.96	1.27332e-43	2.54714e-43
NT5DC4		-4.32439	0.600717	678.422	7.12371e-96	3.32262e-95
VMO1		-4.31685	0.088684	355.749	1.20739e-60	3.07305e-60
ZMYND15		-4.3167	2.36057	625.242	8.95027e-91	3.78415e-90
TSPO		-4.31202	8.63834	883.95	1.33822e-113	9.21921e-113
MPZL3		-4.31167	5.42688	1859.87	1.35931e-172	6.62538e-171
PAGE2B		-4.30389	-0.959427	442.08	3.21436e-71	9.68219e-71
HLA-C		-4.29982	11.4136	1762.28	6.28799e-168	2.53421e-166
KCNH7		-4.2979	0.124698	344.692	3.24868e-59	8.11494e-59
LRP10		-4.2945	9.23783	1136.67	3.96065e-132	4.43781e-131
TCN1		-4.29439	4.82149	358.539	5.32285e-61	1.36367e-60
RAB43		-4.29251	6.2757	851.821	5.30947e-111	3.45337e-110
LITAF		-4.29208	9.65826	2272.43	1.91085e-190	2.48362e-188
MXD1		-4.29101	9.78226	1935.69	4.19408e-176	2.47784e-174
FCER1G		-4.28536	9.34465	724.314	4.47327e-100	2.27633e-99
LLCFC1		-4.28308	0.297526	395.073	1.38272e-65	3.8184e-65
S1PR4		-4.27327	7.98439	862.754	6.85967e-112	4.56443e-111
XCL1		-4.26968	1.12382	299.136	4.05143e-53	9.22888e-53
GYPC		-4.2683	9.08275	770.566	3.62094e-104	2.00838e-103
S100A8		-4.26725	10.7945	350.04	6.60649e-60	1.66626e-59
HPN		-4.2637	0.204853	392.161	3.15193e-65	8.65201e-65
RBM38		-4.26357	8.07273	986.124	1.83528e-121	1.54896e-120
TMEM265		-4.26227	1.89273	403.405	1.3318e-66	3.73733e-66
CPB1		-4.25564	0.147921	224.599	2.31823e-42	4.56131e-42
POR		-4.2553	7.36082	1485.59	1.71548e-153	3.86653e-152
PLIN4		-4.24956	5.99709	1083.96	1.70454e-128	1.70859e-127
CCL5		-4.24866	7.89632	652.037	2.28354e-93	1.01819e-92
TREM1		-4.24559	7.57235	796.104	2.33343e-106	1.3636e-105
CRISP2		-4.24107	-0.279394	339.51	1.54164e-58	3.80834e-58
ANKRD55		-4.23489	2.59975	643.988	1.35279e-92	5.92349e-92
BEND2		-4.2335	-0.0492321	370.254	1.70937e-62	4.48614e-62
LIPN		-4.22913	2.2574	471.964	1.19305e-74	3.80687e-74
LOC105375924		-4.22319	-0.949369	482.415	7.81474e-76	2.54036e-75
IDO1		-4.22297	0.299956	222.438	4.93485e-42	9.66097e-42
NUPR1		-4.21948	1.07955	393.942	1.91694e-65	5.28056e-65
SH2D1B		-4.21883	3.57487	506.319	1.79227e-78	6.08092e-78
XCL2		-4.21737	1.63741	319.02	8.06428e-56	1.9124e-55
GMPR		-4.21569	5.92217	542.036	2.59069e-82	9.39262e-82
LIMK2		-4.21012	8.12334	2442.75	4.74076e-197	8.77431e-195
DNAH17		-4.2029	4.53496	1945.11	1.5839e-176	9.61246e-175
COL18A1		-4.20019	6.52958	895.277	1.71337e-114	1.20648e-113
CLDN9		-4.19799	3.95952	595.901	7.28768e-88	2.90706e-87
TSEN34		-4.18674	6.62885	1654.47	1.60165e-162	5.08776e-161
CD8A		-4.18586	5.76697	543.536	1.79907e-82	6.53776e-82
ARID5A		-4.18442	7.65664	1866.18	6.72855e-173	3.30728e-171
CDC34		-4.17994	6.62913	1672.04	2.01496e-163	6.68666e-162
GCA		-4.1792	8.56775	717.707	1.77061e-99	8.90269e-99
RPL3L		-4.17823	0.0174239	319.5	6.9228e-56	1.64445e-55
NCF1C		-4.1689	7.20289	552.268	2.17459e-83	8.03534e-83
RNASE1		-4.16792	4.7835	301.419	1.96888e-53	4.51068e-53
C19orf38		-4.16088	6.66852	870.673	1.57405e-112	1.06325e-111
IL1R1		-4.16053	6.06591	468.713	2.78873e-74	8.84599e-74
ECE1		-4.15946	7.47072	1075.31	6.72519e-128	6.63878e-127
IL27		-4.15845	0.1622	713.772	3.92678e-99	1.96113e-98
ARRB2		-4.15445	9.71295	2006.32	2.86784e-179	2.00286e-177
ZBP1		-4.15415	4.39828	1141.08	2.0823e-132	2.35175e-131
SFTPB		-4.15237	1.4393	329.863	2.88954e-57	7.01233e-57
FRAT2		-4.15105	7.45308	1099.27	1.44277e-129	1.49521e-128
PFKFB4		-4.15001	6.68947	1024.1	3.05719e-124	2.76583e-123
ALOX15		-4.14924	1.22728	190.589	4.42452e-37	8.12351e-37
TPST1		-4.14689	4.60746	408.328	3.36318e-67	9.5011e-67
OASL		-4.14139	4.48944	726.961	2.59107e-100	1.32501e-99
HLA-F		-4.13909	7.63166	1674.25	1.55311e-163	5.18712e-162
NCF4		-4.13881	8.97196	1314.29	1.62371e-143	2.5763e-142
PYGM		-4.13544	4.22146	557.513	6.16418e-84	2.29732e-83
FLOT2		-4.13001	9.62651	772.206	2.59292e-104	1.44487e-103
HAS1		-4.12804	-0.0712453	309.715	1.44733e-54	3.36624e-54
METRNL		-4.12494	6.25072	1075.27	6.90281e-128	6.80981e-127
OSM		-4.12064	6.07993	522.486	3.15307e-80	1.09577e-79
MIAT		-4.12031	6.80948	1032.5	7.56106e-125	6.92077e-124
ATOH8		-4.1203	1.17797	559.519	3.76555e-84	1.41147e-83
ADIPOR1		-4.118	9.05256	1745.27	4.30601e-167	1.6624e-165
RAP1GAP		-4.11764	4.07337	236.401	3.89422e-44	7.84022e-44
PLIN2		-4.11758	8.77514	356.537	9.61414e-61	2.4526e-60
LSP1		-4.1141	9.7034	1082.08	2.2162e-128	2.21862e-127
CXCL1		-4.11374	3.00534	444.133	1.87718e-71	5.67522e-71
LIF		-4.10679	3.88426	144.527	1.69543e-29	2.83123e-29
CLEC1A		-4.10591	1.3645	628.171	4.55957e-91	1.94517e-90
SLC22A4		-4.10504	5.51696	687.928	9.49411e-97	4.50227e-96
LINC01451		-4.10409	0.640632	658.079	5.91899e-94	2.66893e-93
DHRS13		-4.09513	5.304	916.509	3.69109e-116	2.71045e-115
VPS9D1		-4.09068	6.34873	1491.64	8.02401e-154	1.83237e-152
PGA4		-4.08395	1.39829	245.77	1.5909e-45	3.2662e-45
SPI1		-4.08369	9.63289	1336.52	7.31138e-145	1.22487e-143
SLC16A6		-4.08183	4.13946	795.158	2.80879e-106	1.6371e-105
NCF1		-4.0586	8.59516	589.225	3.43299e-87	1.35043e-86
TNFRSF1B		-4.05716	9.57098	991.151	7.63959e-122	6.48637e-121
ADAM19		-4.05492	6.42237	1186.84	1.87483e-135	2.33001e-134
FGR		-4.05325	9.74988	747.354	3.88579e-102	2.05655e-101
FAM20A		-4.05294	4.03687	533.754	1.95928e-81	6.96739e-81
CREB5		-4.0521	6.90828	527.839	8.39153e-81	2.95046e-80
HMOX1		-4.04663	7.01081	510.449	6.34638e-79	2.16644e-78
MEFV		-4.0436	7.00546	553.539	1.6015e-83	5.92895e-83
LOC102724323		-4.04247	1.48668	645.983	8.56109e-93	3.76239e-92
H2BU1		-4.04235	0.464822	282.609	8.01844e-51	1.76843e-50
PRDM5		-4.04137	1.78922	289.557	8.56794e-52	1.9159e-51
KLHL41		-4.03934	0.779711	303.599	9.89994e-54	2.27776e-53
CST7		-4.03888	9.45961	559.425	3.89868e-84	1.45997e-83
CHST15		-4.03816	7.58982	665.839	1.11218e-94	5.08553e-94
BCL2L1		-4.03506	8.20785	845.197	1.82887e-110	1.17145e-109
TLR5		-4.03393	6.00386	332.463	1.30917e-57	3.19299e-57
CD8B		-4.02937	3.84157	683.76	2.31667e-96	1.08966e-95
CD300A		-4.02932	7.56402	1621.02	8.58477e-161	2.56999e-159
PRELP		-4.025	0.718176	319.647	6.64285e-56	1.57892e-55
LPAR2		-4.02327	7.35667	1401.31	1.07139e-148	2.06302e-147
PLAUR		-4.02321	7.7577	630.601	2.68119e-91	1.14854e-90
GH1		-4.01272	0.145886	191.978	2.662e-37	4.90018e-37
VSIR		-4.01167	10.6763	870.049	1.71257e-112	1.15582e-111
LINC00862		-4.01042	-0.778743	594.981	8.83687e-88	3.51873e-87
SLC15A3		-4.00939	6.41907	700.254	6.9119e-98	3.35736e-97
ITGAX		-4.00626	9.72325	1068.36	2.03193e-127	1.97581e-126
GYG1		-3.99675	7.8693	834.962	1.28119e-109	8.02839e-109
BCL2A1		-3.9967	6.11034	593.39	1.30409e-87	5.1716e-87
ITPKC		-3.99586	5.68194	652.887	1.89411e-93	8.45517e-93
PLPPR2		-3.99402	7.12543	1437.97	8.27692e-151	1.72357e-149
PDLIM7		-3.99251	7.45127	1472.06	9.76287e-153	2.15682e-151
SLC6A8		-3.98943	5.29939	521.882	3.66275e-80	1.27149e-79
FTL		-3.98528	12.3008	1687.84	3.17458e-164	1.10276e-162
PERM1		-3.98033	-0.208327	295.425	1.31079e-52	2.96168e-52
NKG7		-3.97989	8.15813	695.647	1.83435e-97	8.81677e-97
ADAM8		-3.96894	8.59598	1059.05	9.27191e-127	8.89932e-126
GRINA		-3.96552	9.03746	1334.21	1.00715e-144	1.68186e-143
HLA-E		-3.96356	11.471	2700.94	2.27099e-206	7.70015e-204
SLC12A9		-3.95847	8.19756	1057.59	1.18513e-126	1.13332e-125
CDC42EP2		-3.9555	4.39848	917.376	3.15955e-116	2.32122e-115
SNAP25		-3.95482	-0.426881	226.13	1.35948e-42	2.68334e-42
RRAD		-3.95128	0.17815	258.527	2.17892e-47	4.60683e-47
VASP		-3.9476	8.97385	1791.95	2.27047e-169	9.6492e-168
MYH14		-3.94213	-0.204644	222.618	4.63461e-42	9.07887e-42
KCNH3		-3.94144	3.67189	399.387	4.11888e-66	1.148e-65
SFN		-3.9397	0.716756	418.033	2.25944e-68	6.49833e-68
GRIK4		-3.93644	-0.561892	263.008	4.89792e-48	1.0422e-47
PF4		-3.93478	5.22868	313.682	4.21905e-55	9.89244e-55
RCN3		-3.91988	4.48641	748.418	3.17628e-102	1.68448e-101
BPI		-3.91985	6.48827	240.329	1.01396e-44	2.05653e-44
JAML		-3.91511	8.76899	588.598	3.97295e-87	1.56165e-86
SBNO2		-3.91498	8.37579	1990.8	1.39765e-178	9.43686e-177
NRGN		-3.91442	7.44116	551.167	2.836e-83	1.0462e-82
ICAM3		-3.91328	8.97151	1084.33	1.54273e-128	1.55139e-127
TMTC1		-3.91275	3.0131	297.832	6.1256e-53	1.3909e-52
KLRB1		-3.9124	3.9835	558.88	4.44239e-84	1.66238e-83
OSGIN1		-3.91188	2.05022	1025.82	2.21242e-124	2.00623e-123
PINK1		-3.91016	6.98948	1588.6	4.34494e-159	1.21448e-157
TCAP		-3.90851	3.23224	286.641	2.18492e-51	4.85515e-51
CAPN13		-3.90732	-0.175329	267.891	9.75609e-49	2.09508e-48
ZFP36L1		-3.90585	8.41461	879.458	3.04984e-113	2.08724e-112
LCK		-3.90503	6.00734	779.767	5.84828e-105	3.30851e-104
ID3		-3.90147	1.98496	638.14	4.90487e-92	2.12209e-91
LINC01554		-3.90013	-0.802454	422.986	5.75546e-69	1.67352e-68
LOC101928674		-3.89774	-1.42779	497.183	1.77963e-77	5.93729e-77
ANG		-3.89638	2.02756	723.058	5.72039e-100	2.90811e-99
CEACAM8		-3.89595	5.04336	195.437	7.54108e-38	1.39772e-37
ARHGAP9		-3.89503	8.94609	2019.98	7.17243e-180	5.13158e-178
NLRC4		-3.89443	6.22446	398.072	5.96631e-66	1.65847e-65
LAMB3		-3.89318	2.23814	365.277	7.35574e-62	1.90831e-61
MARCHF2		-3.88909	6.31142	1652.92	1.91338e-162	6.06566e-161
ANKRD22		-3.88837	3.78859	335.495	5.21581e-58	1.27971e-57
NPL		-3.88698	6.25752	758.772	3.90084e-103	2.11108e-102
CASQ1		-3.88592	0.744366	254.018	9.84577e-47	2.0585e-46
OLR1		-3.88228	3.23174	195.22	8.16167e-38	1.51221e-37
KDM7A-DT		-3.88187	2.96797	932.818	1.97813e-117	1.50241e-116
IFIT1B		-3.88002	4.08927	245.149	1.9637e-45	4.02521e-45
TFEB		-3.87513	6.5086	1033.24	6.65183e-125	6.09569e-124
CYTIP		-3.87462	8.00263	1352.88	7.64288e-146	1.3219e-144
SOD2		-3.87437	9.46822	1402.61	9.0099e-149	1.74352e-147
CBS		-3.87216	2.92984	418.092	2.24161e-68	6.44943e-68
B3GAT1		-3.87144	2.87021	418.317	2.10668e-68	6.06569e-68
DEDD2		-3.87134	7.01708	2310.05	6.14165e-192	8.86957e-190
NFAM1		-3.87093	8.75323	397.222	7.58375e-66	2.10544e-65
RAB36		-3.87067	2.30206	377.245	2.27086e-63	6.04928e-63
ABCC13		-3.8609	2.2778	272.11	2.44444e-49	5.2872e-49
CKAP4		-3.85772	6.8533	624.058	1.16902e-90	4.93321e-90
PPM1M		-3.85766	7.17529	938.985	6.6754e-118	5.15427e-117
LRRC25		-3.84784	7.49737	632.355	1.80922e-91	7.76298e-91
SLA		-3.84579	8.59212	1119.41	5.87898e-131	6.38541e-130
TWIST2		-3.84542	-0.641996	300.061	3.00733e-53	6.86152e-53
LINC00989		-3.84509	0.315793	320.122	5.71139e-56	1.35856e-55
CPNE5		-3.84406	4.58133	600.36	2.60166e-88	1.0488e-87
TUBB2A		-3.84254	4.20043	359.564	3.93538e-61	1.01087e-60
CCR3		-3.83697	1.97845	427.958	1.4952e-69	4.39018e-69
CD7		-3.8366	6.58379	495.03	3.12742e-77	1.03961e-76
CD55		-3.83599	8.67877	1671.33	2.18529e-163	7.22118e-162
MISP3		-3.8354	1.94732	789.21	8.79022e-106	5.05857e-105
CD14		-3.83263	8.2085	365.881	6.16531e-62	1.60241e-61
KLRC4-KLRK1		-3.8272	5.15299	559.432	3.89201e-84	1.45782e-83
KLRK1		-3.8272	5.15299	559.432	3.89201e-84	1.45782e-83
CPXM2		-3.82655	-1.11973	363.494	1.22696e-61	3.17256e-61
F5		-3.82625	6.00196	522.945	2.81406e-80	9.79271e-80
PLP1		-3.82584	0.799591	306.913	3.49375e-54	8.08128e-54
LEP		-3.82254	1.85462	138.38	1.916e-28	3.16098e-28
HSPB1		-3.82041	7.42078	293.53	2.40583e-52	5.41859e-52
C3		-3.81925	3.52269	224.754	2.1967e-42	4.32272e-42
TMEM169		-3.81301	0.995361	359.332	4.19908e-61	1.0779e-60
CD274		-3.8124	3.04745	499.388	1.03308e-77	3.45847e-77
IFI30		-3.80472	9.40538	607.602	4.91134e-89	2.00477e-88
SNCA		-3.80263	6.90143	417.111	2.93859e-68	8.44384e-68
LINC02207		-3.80019	2.55786	339.512	1.5493e-58	3.8265e-58
SMAP2		-3.79765	9.8713	1004.91	7.39453e-123	6.44316e-122
CRISPLD2		-3.79618	6.2675	418.476	2.01635e-68	5.80777e-68
SCN5A		-3.78784	0.703248	247.656	8.39809e-46	1.73192e-45
SH2B2		-3.78635	4.93733	1207.32	8.71301e-137	1.12311e-135
ANKRD34B		-3.78376	1.5367	170.726	7.10851e-34	1.25605e-33
SLED1		-3.77991	3.2508	188.327	1.01429e-36	1.85396e-36
FUT7		-3.77572	6.04901	521.027	4.52854e-80	1.56959e-79
SELL		-3.77561	10.6983	886.214	8.69082e-114	6.00047e-113
GZMA		-3.77547	4.58916	483.485	6.02185e-76	1.96081e-75
SELPLG		-3.77389	9.53551	1277.89	2.82247e-141	4.15694e-140
TMCC2		-3.77373	6.66577	264.512	2.98383e-48	6.36298e-48
ALDH1A2		-3.77359	0.475492	551.543	2.54286e-83	9.38722e-83
DHX34		-3.77147	7.48246	2337.82	4.99567e-193	7.7146e-191
MNDA		-3.77136	9.5568	499.022	1.13363e-77	3.79181e-77
THEM5		-3.77081	-0.702259	257.779	2.78771e-47	5.88123e-47
SLC45A4		-3.76341	6.25472	1535.03	3.25736e-156	8.02607e-155
PECR		-3.76234	3.28654	604.584	9.84477e-89	3.99555e-88
VNN1		-3.76128	7.38665	380.31	9.3883e-64	2.51683e-63
RGS2		-3.76025	8.13416	505.125	2.42159e-78	8.19473e-78
GPR146		-3.7601	4.49847	511.846	4.47144e-79	1.53008e-78
TNNI2		-3.75917	3.29096	364.984	8.01345e-62	2.07721e-61
PIGR		-3.75852	0.325785	180.583	1.77451e-35	3.19633e-35
PXN		-3.75411	8.80607	1615.77	1.61451e-160	4.77827e-159
CPE		-3.75349	0.610946	349.065	8.78383e-60	2.21363e-59
HLA-B		-3.75094	11.9549	2182.24	8.80779e-187	8.92046e-185
WBP2		-3.74972	8.33194	2904.76	3.26456e-213	2.31443e-210
NCF1B		-3.74724	6.6009	515.664	1.72109e-79	5.91273e-79
AGTRAP		-3.74699	7.64317	859.028	1.35402e-111	8.96376e-111
B3GNT8		-3.74537	5.65678	930.449	3.06432e-117	2.30556e-116
SHKBP1		-3.73702	8.98328	1090.41	5.82932e-129	5.93225e-128
TG		-3.73444	2.51233	501.589	5.91516e-78	1.98962e-77
LINC02158		-3.73374	-0.362601	709.35	9.92075e-99	4.9044e-98
BRI3		-3.73229	6.9895	1950.02	9.39785e-177	5.79361e-175
MAPK13		-3.73059	5.99284	2135.05	8.13979e-185	7.46802e-183
ACKR1		-3.72842	2.51004	269.619	5.5363e-49	1.193e-48
FGD3		-3.72669	8.69688	1928.44	8.96419e-176	5.19757e-174
BBC3		-3.71939	3.98601	1141.09	2.03525e-132	2.30028e-131
RHOG		-3.71923	9.34084	1346.88	1.74478e-145	2.97738e-144
STXBP2		-3.71753	8.94953	1256.42	6.21902e-140	8.83406e-139
MMP23B		-3.71682	1.86861	432.002	4.96911e-70	1.46953e-69
DNAJB2		-3.71598	6.10434	1807.68	3.97318e-170	1.76552e-168
TGFA		-3.71088	4.27621	524.202	2.0616e-80	7.19828e-80
UBTD1		-3.70759	4.48681	957.189	2.76758e-119	2.21364e-118
WNT7A		-3.70725	-0.434652	350.798	5.21929e-60	1.31788e-59
PERP		-3.70696	1.26593	613.563	1.23645e-89	5.10452e-89
HSPB6		-3.70614	2.16483	194.004	1.27058e-37	2.34857e-37
GBP2		-3.7045	7.94792	1359.23	3.19911e-146	5.62532e-145
ISG20		-3.70407	6.22439	1395.55	2.35795e-148	4.50698e-147
NFIL3		-3.70353	7.40361	1034.44	5.35029e-125	4.91452e-124
SLC44A2		-3.70229	8.15658	1376.61	2.99272e-147	5.49146e-146
ZNF467		-3.69068	6.67881	621.43	2.11701e-90	8.88804e-90
SAT1		-3.68946	9.80626	1111.6	2.01061e-130	2.1362e-129
BOK		-3.68616	1.42729	490.895	8.89301e-77	2.93678e-76
OAZ1		-3.68258	10.4535	2003.56	3.79584e-179	2.63128e-177
FRAT1		-3.6822	6.18637	480.655	1.25019e-75	4.05053e-75
RAB24		-3.68051	6.92278	1476.01	5.86121e-153	1.30039e-151
PLCH2		-3.67969	3.89609	480.328	1.36027e-75	4.40259e-75
TMEM140		-3.67813	6.34317	1536.24	2.79741e-156	6.90367e-155
KRT72		-3.67622	2.36158	323.972	1.75347e-56	4.20494e-56
HBD		-3.67567	7.94414	225.056	1.97658e-42	3.89202e-42
COL17A1		-3.67499	1.90308	438.255	9.13459e-71	2.73197e-70
ABHD5		-3.67372	6.02338	1567.28	5.93036e-158	1.57306e-156
CEBPD		-3.66994	7.55045	658.707	5.27803e-94	2.3813e-93
GPX3		-3.66928	3.92425	582.013	1.85104e-86	7.19249e-86
MVP		-3.66606	8.20616	1383.42	1.19042e-147	2.2236e-146
TTC16		-3.66526	2.83489	567.508	5.674e-85	2.15165e-84
BEST1		-3.66294	6.41496	1197.9	3.51203e-136	4.43539e-135
GPD1		-3.66013	0.533684	377.366	2.17593e-63	5.79937e-63
TSPO2		-3.65888	1.76146	252.525	1.62529e-46	3.38855e-46
CXCL8		-3.65843	7.494	111.696	9.48241e-24	1.47249e-23
CCN1		-3.65411	1.13347	415.179	4.97788e-68	1.42537e-67
LOC154761		-3.65377	3.8979	1195.18	5.3049e-136	6.67262e-135
CYTH4		-3.64919	8.78628	931.829	2.31858e-117	1.75633e-116
SEMA6B		-3.64658	3.74334	391.211	4.16028e-65	1.13838e-64
ALDOC		-3.64653	4.51431	765.921	9.2607e-104	5.09665e-103
STX1A		-3.63905	2.35224	636.94	6.41878e-92	2.77323e-91
HPGD		-3.63765	5.77515	168.878	1.42846e-33	2.5135e-33
RNF10		-3.63722	9.24489	1680.25	7.68778e-164	2.61234e-162
LOC100289473		-3.63699	0.137438	509.878	7.20286e-79	2.45773e-78
TCIRG1		-3.63564	9.47251	1425.87	4.08132e-150	8.24563e-149
NLRP12		-3.6339	6.46138	331.294	1.86831e-57	4.54886e-57
SRL		-3.63299	-0.194896	197.823	3.17114e-38	5.90993e-38
COTL1		-3.63177	9.80697	1265.78	1.60746e-140	2.30649e-139
TYMP		-3.62958	8.09228	677.309	9.26199e-96	4.31093e-95
AIM2		-3.62952	3.48214	359.308	4.24385e-61	1.08885e-60
MARCO		-3.62681	4.40864	251.134	2.59531e-46	5.39722e-46
IL2RB		-3.62548	6.6862	366.945	4.51683e-62	1.17591e-61
CMTM5		-3.62323	3.1069	267.396	1.15075e-48	2.46882e-48
LYPD2		-3.61948	-0.70133	165.978	4.28705e-33	7.49946e-33
BLVRB		-3.6188	7.12885	748.809	2.93358e-102	1.55735e-101
GPR17		-3.61597	-1.50135	345.073	2.88459e-59	7.21124e-59
STARD10		-3.60593	4.07276	953.49	5.28033e-119	4.19334e-118
ZNF683		-3.60591	2.1882	188.196	1.06438e-36	1.94506e-36
CTRC		-3.60299	0.184197	758.333	4.1493e-103	2.24399e-102
GK		-3.59593	6.37091	1612.21	2.47793e-160	7.25109e-159
APOC1		-3.59334	2.9273	121.345	1.80182e-25	2.86502e-25
LUCAT1		-3.59279	3.10016	495.08	3.08836e-77	1.02684e-76
TOM1		-3.59134	7.45748	1458.8	5.43942e-152	1.17832e-150
SLC51A		-3.59087	3.62619	589.638	3.11801e-87	1.22776e-86
BCL3		-3.59073	6.99371	1142.7	1.57327e-132	1.7859e-131
LOC400499		-3.58749	7.0951	346.552	1.87108e-59	4.69335e-59
EPB42		-3.58706	6.08022	292.682	3.15337e-52	7.09507e-52
H2AC20		-3.58374	0.786429	341.588	8.24557e-59	2.04787e-58
GNB2		-3.58018	8.70162	1913.17	4.4771e-175	2.53005e-173
MYOM2		-3.57765	3.79813	253.366	1.22531e-46	2.55838e-46
INSL3		-3.57592	2.0714	588.446	4.06988e-87	1.59934e-86
RAB11FIP4		-3.57308	5.62434	1621.38	8.22583e-161	2.46727e-159
ASGR2		-3.57257	4.33772	407.927	3.76033e-67	1.06173e-66
LTA		-3.56553	1.51043	830.161	3.11968e-109	1.94242e-108
TYROBP		-3.56501	9.0871	821.303	1.71156e-108	1.04687e-107
AK1		-3.56387	4.05932	732.4	8.43024e-101	4.34954e-100
FAM210B		-3.55606	7.3603	610.285	2.66726e-89	1.09563e-88
RABAC1		-3.55495	6.42984	1246.44	2.69242e-139	3.73609e-138
CYP21A2		-3.55309	-0.415541	350.056	6.51021e-60	1.64224e-59
PLBD1-AS1		-3.55056	-1.38867	323.695	1.8927e-56	4.53671e-56
ST20		-3.54789	4.44058	852.275	4.87553e-111	3.17642e-110
HCLS1		-3.54588	9.60671	1242.19	4.92924e-139	6.77966e-138
H2AC7		-3.54586	1.50292	379.12	1.3218e-63	3.53257e-63
H2AW		-3.54114	2.17214	302.337	1.47347e-53	3.38065e-53
RNF149		-3.53595	8.1991	1379.67	1.97754e-147	3.65014e-146
MAOA		-3.53557	3.41765	211.731	2.15505e-40	4.12927e-40
UNC45B		-3.5348	-1.07855	434.658	2.38474e-70	7.09282e-70
DGKK		-3.53474	0.100178	209.908	4.12217e-40	7.87138e-40
TNNT1		-3.5328	3.57016	168.037	1.96331e-33	3.44839e-33
MAP1LC3A		-3.53265	3.24568	623.394	1.358e-90	5.71987e-90
SLC43A2		-3.53121	7.35811	850.326	6.92453e-111	4.48886e-110
RNF112		-3.5309	-0.169591	732.558	7.95094e-101	4.11177e-100
UPK3B		-3.52727	1.3441	328.298	4.65927e-57	1.12668e-56
CD3E		-3.52262	6.49586	603.399	1.29255e-88	5.24042e-88
ASGR1		-3.52151	2.97211	853.273	3.97258e-111	2.59466e-110
FCGRT		-3.52049	8.14076	804.118	4.78488e-107	2.83225e-106
BPGM		-3.51996	5.86057	516.493	1.39961e-79	4.82e-79
OPTN		-3.51739	5.82794	628.201	4.59687e-91	1.96055e-90
DUSP2		-3.51663	6.36361	238.423	1.94622e-44	3.93203e-44
APOD		-3.51577	1.89151	215.832	5.03986e-41	9.74061e-41
SPON2		-3.51145	6.09712	441.445	3.86602e-71	1.16339e-70
SLC37A3		-3.50664	4.73068	679.93	5.27262e-96	2.46588e-95
KCNK13		-3.50649	0.258601	326.056	9.19802e-57	2.21699e-56
PI16		-3.50444	0.587112	471.694	1.26093e-74	4.01852e-74
LOC613038		-3.50031	0.454804	478.062	2.40823e-75	7.76697e-75
APOBR		-3.49772	8.12279	1102.99	7.8484e-130	8.23765e-129
FCGR3A		-3.49716	8.03964	418.751	1.86944e-68	5.38759e-68
HAGH		-3.4947	5.82592	1003.18	1.01502e-122	8.82459e-122
FABP3		-3.49182	0.546295	256.951	3.68361e-47	7.75767e-47
WIPI1		-3.49167	5.06473	1477.49	4.88873e-153	1.09084e-151
CYP4F12		-3.48645	0.590675	425.545	2.85425e-69	8.34448e-69
PSTPIP1		-3.48251	7.07013	1350	1.13512e-145	1.94554e-144
IMPDH1		-3.47997	8.21519	784.891	2.08102e-105	1.18675e-104
FASLG		-3.47655	1.27356	344.061	3.93668e-59	9.82248e-59
ZAP70		-3.47398	6.78182	477.035	3.19111e-75	1.02749e-74
SEC14L1		-3.47368	8.02109	2302.76	1.19112e-191	1.65874e-189
BCAS1		-3.47074	-0.36802	733.463	6.59992e-101	3.41649e-100
AOC3		-3.4695	2.25057	813.754	7.30276e-108	4.39773e-107
PANX2		-3.46879	4.20989	535.152	1.39074e-81	4.96257e-81
LINC01857		-3.46852	-0.574477	433.171	3.5695e-70	1.0585e-69
ARAP3		-3.46773	5.89212	690.332	5.6841e-97	2.71116e-96
LGALSL		-3.46747	3.71013	388.076	1.01561e-64	2.75823e-64
CATIP		-3.46714	1.70198	744.596	6.73885e-102	3.54967e-101
H2AC6		-3.46473	6.99683	1045.51	8.60041e-126	8.07103e-125
SELENOM		-3.46352	1.46189	676.912	9.86476e-96	4.58875e-95
ABLIM3		-3.46324	3.06018	346.46	1.92325e-59	4.82267e-59
HBG1		-3.46216	4.72755	109.956	1.95062e-23	3.01973e-23
IGSF6		-3.4596	6.97854	445.312	1.36843e-71	4.14515e-71
PGD		-3.45936	9.61325	860.802	9.5709e-112	6.34143e-111
S100A4		-3.45639	8.97375	762.701	1.73526e-103	9.48313e-103
SOCS3		-3.45521	7.44078	759.617	3.25802e-103	1.76749e-102
TMEM88		-3.45515	2.34168	564.908	1.04582e-84	3.9505e-84
EFCAB8		-3.45437	0.527416	661.1	3.05591e-94	1.38435e-93
PXT1		-3.45307	-1.32504	377.766	1.93221e-63	5.1551e-63
C19orf33		-3.44454	-0.322517	295.447	1.29861e-52	2.93456e-52
NRN1		-3.44151	0.00619519	389.972	5.8499e-65	1.59624e-64
XKR8		-3.44056	5.38332	1611.38	2.7401e-160	8.00326e-159
ATP2A1		-3.43728	3.34206	195.09	8.55504e-38	1.5849e-37
PCOLCE2		-3.43506	2.34127	186.153	2.25804e-36	4.11385e-36
FAM209B		-3.4309	0.427011	969.44	3.18105e-120	2.60856e-119
PYGL		-3.43032	9.09442	908.587	1.4853e-115	1.0745e-114
CLDN5		-3.42535	2.11771	533.67	1.9822e-81	7.04728e-81
TP53I11		-3.42407	7.15823	584.911	9.39276e-87	3.66614e-86
ELL		-3.41917	6.6543	2125.22	2.11078e-184	1.90299e-182
UBALD2		-3.41708	7.25905	1587.83	4.77174e-159	1.32429e-157
SIGLEC9		-3.41566	5.70272	373.11	7.51038e-63	1.98273e-62
ABI3		-3.41499	5.1789	553.287	1.70145e-83	6.29447e-83
MCOLN1		-3.41318	6.19511	1166.87	3.83385e-134	4.53004e-133
GABARAPL1		-3.41252	6.36754	1387.63	6.74177e-148	1.26536e-146
LRFN1		-3.41205	5.17917	1247.21	2.40927e-139	3.35214e-138
EOMES		-3.411	3.72515	340.637	1.10389e-58	2.73552e-58
FXYD1		-3.41045	0.0764419	246.737	1.14266e-45	2.34997e-45
HLA-A		-3.40921	10.9407	2064.88	7.94018e-182	6.35092e-180
MX2		-3.40053	7.58677	1023.8	3.09696e-124	2.80007e-123
LRRK2		-3.39996	7.15625	347.649	1.34801e-59	3.38784e-59
AOC2		-3.39982	2.17974	1098.27	1.66199e-129	1.71669e-128
SIRPB1		-3.39778	7.79807	466.954	4.41898e-74	1.3969e-73
CEACAM21		-3.39268	3.99491	868.849	2.2076e-112	1.4867e-111
CNN2		-3.39031	8.87722	1179.87	5.2318e-135	6.37502e-134
SSTR3		-3.38802	0.976515	508.034	1.14483e-78	3.89356e-78
OR2W3		-3.38541	3.44014	368.138	3.18898e-62	8.32027e-62
PRL		-3.38354	0.674673	139.178	1.39691e-28	2.30875e-28
SNN		-3.38109	6.58974	1565.68	7.22222e-158	1.90279e-156
FOXO4		-3.381	5.85606	1660.94	7.42253e-163	2.387e-161
MMP23A		-3.38088	-0.309266	223.429	3.48088e-42	6.83252e-42
C1orf116		-3.38072	0.946959	319.993	5.94468e-56	1.4134e-55
SPP1		-3.37977	3.21333	153.866	4.45201e-31	7.59966e-31
EPB41L4B		-3.37976	-0.659123	198.101	2.86498e-38	5.34128e-38
VEGFA		-3.3773	6.68027	235.643	5.05295e-44	1.016e-43
CXCL5		-3.37596	0.563535	230.94	2.55932e-43	5.10066e-43
CHMP2A		-3.36988	6.91151	1768.73	3.04309e-168	1.24903e-166
CD6		-3.36924	5.48359	542.505	2.3114e-82	8.38784e-82
H2BC4		-3.36835	3.57976	669.77	4.73337e-95	2.17841e-94
SIGLEC10		-3.36582	6.71412	584.62	1.00534e-86	3.92204e-86
ETV7		-3.36527	0.659146	220.228	1.07119e-41	2.08712e-41
SDCBP2		-3.3637	0.994694	1174.6	1.16374e-134	1.39194e-133
NRG1		-3.36178	1.56362	217.42	2.8769e-41	5.58167e-41
DOK3		-3.35754	8.97242	957.127	2.70172e-119	2.16429e-118
MAP2K3		-3.35693	7.90628	2194.04	2.87269e-187	3.04799e-185
NCR1		-3.3556	1.99826	643.321	1.53747e-92	6.72081e-92
TLR2		-3.35527	8.76473	770.395	3.69517e-104	2.0481e-103
TNFRSF12A		-3.35433	2.05422	746.637	4.44501e-102	2.35013e-101
PILRA		-3.35403	6.66184	778.893	6.95012e-105	3.91905e-104
SLC31A2		-3.35361	6.15872	434.713	2.38079e-70	7.08243e-70
PLEKHO2		-3.3535	7.6788	1153.01	3.1645e-133	3.65606e-132
OSCAR		-3.35263	6.8464	578.878	3.86379e-86	1.49389e-85
EXT1		-3.35194	4.12602	697.238	1.30904e-97	6.31132e-97
LINC01730		-3.35105	-0.753961	313.293	4.72207e-55	1.10652e-54
SPATC1		-3.34897	2.02589	382.468	5.05118e-64	1.3588e-63
STX3		-3.34878	6.85865	1341.03	3.91497e-145	6.57993e-144
PCDH1		-3.34875	1.21531	375.503	3.73313e-63	9.90064e-63
MAL		-3.34747	3.18336	471.936	1.20181e-74	3.83405e-74
NQO2		-3.34501	6.84953	628.076	4.72756e-91	2.01464e-90
RARA		-3.34209	7.3737	1208.59	7.00211e-137	9.07075e-136
CEMP1		-3.33931	1.51644	303.801	9.28914e-54	2.13881e-53
C1orf162		-3.33665	7.84577	662.899	2.09329e-94	9.51034e-94
KIF19		-3.33539	0.137376	238.01	2.23547e-44	4.51056e-44
ITPRIP		-3.33403	7.37961	1928.14	9.25291e-176	5.32537e-174
PRSS23		-3.3338	2.71691	362.77	1.53345e-61	3.95588e-61
EXOSC4		-3.33274	4.69847	724.947	3.93165e-100	2.00268e-99
NATD1		-3.33175	6.82971	762.258	1.92511e-103	1.05059e-102
RUBCNL		-3.32766	5.08843	570.143	3.03648e-85	1.15823e-84
TMEM158		-3.32564	1.19008	314.729	3.03869e-55	7.13987e-55
THEMIS2		-3.32237	8.57226	1186.52	1.91654e-135	2.37995e-134
ARMC12		-3.32048	1.32198	412.663	9.98635e-68	2.84592e-67
LILRB2		-3.316	7.78862	475.094	5.28244e-75	1.69457e-74
ARL4C		-3.3104	6.36715	426.119	2.47151e-69	7.235e-69
EFHD2		-3.30723	8.89898	1208.93	6.66545e-137	8.65621e-136
RORC		-3.30284	1.26682	456.449	6.94711e-73	2.14988e-72
H2BS1		-3.30177	0.473667	716.607	2.1718e-99	1.08988e-98
DEF8		-3.29661	6.77504	1149.99	5.03903e-133	5.796e-132
B3GALT4		-3.29592	4.06184	883.761	1.40041e-113	9.64336e-113
DOK2		-3.29334	6.541	778.813	7.05871e-105	3.97884e-104
EFHD1		-3.29131	-0.715935	420.063	1.28564e-68	3.71611e-68
ITIH1		-3.28995	-0.347403	195.995	6.1533e-38	1.14213e-37
CYP27A1		-3.28948	4.64695	263.491	4.18374e-48	8.91202e-48
TJP3		-3.28925	0.557002	488.424	1.66563e-76	5.46922e-76
MAK		-3.28522	3.1195	382.925	4.43006e-64	1.19316e-63
MYO1F		-3.28441	9.96804	1285.5	9.52537e-142	1.42579e-140
GIMAP1-GIMAP5		-3.2844	4.09816	751.78	1.60486e-102	8.57815e-102
UBC		-3.27729	11.6752	1389.65	5.13329e-148	9.69297e-147
SIT1		-3.27417	3.10676	703.238	3.65074e-98	1.77939e-97
APMAP		-3.2712	8.04518	1641.91	7.06421e-162	2.20361e-160
GLIPR2		-3.26794	7.57017	891.526	3.31629e-114	2.31532e-113
SDCBP		-3.26684	9.12629	1367.96	9.71082e-147	1.75098e-145
SEPTIN1		-3.26678	5.61741	816.169	4.7157e-108	2.85191e-107
CD163L1		-3.26657	1.91323	152.865	6.56143e-31	1.11772e-30
RHOB		-3.2665	8.13041	245.697	1.63038e-45	3.34592e-45
TUFT1		-3.26505	1.93986	731.597	9.69376e-101	4.99153e-100
RXRA		-3.26475	7.80159	1058.4	1.02723e-126	9.84131e-126
EHD1		-3.2624	7.92595	1874.62	2.71557e-173	1.3707e-171
LILRB5		-3.25553	2.88036	433.365	3.43218e-70	1.01829e-69
ASTL		-3.25463	-0.624089	276.847	5.16543e-50	1.12868e-49
NPPA		-3.25428	0.670334	290.119	7.12575e-52	1.59616e-51
CEACAM6		-3.25266	4.41138	145.276	1.26377e-29	2.11311e-29
DUSP8		-3.25107	1.88799	282.081	9.51347e-51	2.09697e-50
RNASEK		-3.25076	7.70495	1633.42	1.94365e-161	5.97932e-160
SLC26A8		-3.24826	4.59157	575.723	8.12029e-86	3.12567e-85
PPP2R5B		-3.24757	4.93162	1543.42	1.14208e-156	2.86382e-155
PGS1		-3.24507	7.45061	1396.43	2.06304e-148	3.95297e-147
FCRL6		-3.2421	3.7523	309.704	1.45807e-54	3.39021e-54
LINC01503		-3.2352	1.97368	456.771	6.41549e-73	1.98734e-72
RGS14		-3.23483	7.14433	1098.87	1.51171e-129	1.56458e-128
SRXN1		-3.2337	5.84444	722.512	6.51616e-100	3.30943e-99
PNPLA1		-3.23239	2.17292	343.126	5.22245e-59	1.30098e-58
LINGO2		-3.23028	-1.29844	194.125	1.21338e-37	2.24337e-37
GOLGA7B		-3.23006	1.61011	640.936	2.60612e-92	1.13225e-91
CDC42SE1		-3.22789	9.086	2117.24	4.58796e-184	4.02014e-182
NNMT		-3.22575	2.5619	144.706	1.58063e-29	2.63981e-29
MT1X		-3.22532	3.3674	291.572	4.49582e-52	1.00996e-51
MT2A		-3.22394	5.16972	356.863	8.72964e-61	2.22805e-60
OSBP2		-3.22243	5.5205	322.429	2.81855e-56	6.73628e-56
SLC6A6		-3.21816	8.38723	1272.87	5.79779e-141	8.45123e-140
SULT1B1		-3.21778	6.5877	324.289	1.59079e-56	3.81835e-56
WAS		-3.21654	8.34187	1376.16	3.18093e-147	5.82312e-146
SHISA5		-3.21551	8.1989	1041.29	1.70035e-125	1.58047e-124
CLEC18A		-3.21547	2.57393	354.515	1.74883e-60	4.44097e-60
PEAK3		-3.21448	5.18965	415.542	4.53461e-68	1.2994e-67
CD5		-3.21313	4.91555	421.276	9.32693e-69	2.70043e-68
PLEKHG3		-3.21252	6.11013	748.565	3.08319e-102	1.63567e-101
SDS		-3.21194	1.38986	173.64	2.37373e-34	4.21292e-34
SAP25		-3.2046	4.49066	567.401	5.81983e-85	2.20534e-84
KCNE1B		-3.20445	2.70344	136.932	3.40421e-28	5.59606e-28
JAKMIP1		-3.20411	1.39472	459.283	3.28238e-73	1.02166e-72
NAGS		-3.20109	-0.0406575	794.404	3.16534e-106	1.84422e-105
AHSP		-3.19911	6.14332	178.754	3.50489e-35	6.2892e-35
RILP		-3.19869	4.62439	835.705	1.11739e-109	7.02458e-109
CRABP2		-3.19768	0.473901	609.494	3.12997e-89	1.28401e-88
PLEKHF1		-3.19659	3.29579	625.2	9.03481e-91	3.81886e-90
ARPIN-AP3S2		-3.1962	4.1387	1029.31	1.25851e-124	1.14924e-123
LGALS3		-3.19483	6.33451	535.048	1.42668e-81	5.08835e-81
MTHFS		-3.19308	4.68645	1169.71	2.4851e-134	2.94753e-133
NADK		-3.18982	8.21353	1171.59	1.84161e-134	2.19097e-133
UNC119		-3.18978	6.29219	1828.27	4.13151e-171	1.92356e-169
LOC107987457		-3.18964	8.77948	1678.13	9.8529e-164	3.31197e-162
PPP1R18		-3.18964	8.77948	1678.13	9.8529e-164	3.31197e-162
STRADB		-3.18963	6.72273	537.958	7.00089e-82	2.51249e-81
PIM3		-3.18945	6.51004	1388.43	6.05343e-148	1.14028e-146
RIPOR2		-3.18923	9.14372	977.852	7.45275e-121	6.19949e-120
HBG2		-3.18457	9.08062	108.545	3.50763e-23	5.41132e-23
APBB1		-3.1839	3.63723	682.099	3.30859e-96	1.55247e-95
PLXNC1		-3.18133	7.8519	608.412	4.06366e-89	1.66267e-88
TESC		-3.18073	5.82887	553.828	1.49394e-83	5.53597e-83
GNGT2		-3.18035	1.96738	604.227	1.0467e-88	4.24699e-88
GADD45A		-3.17518	5.56261	654.03	1.47279e-93	6.58953e-93
SERTAD1		-3.1745	3.81375	1245.19	3.18487e-139	4.4155e-138
CCDC151		-3.17398	-0.749154	362.867	1.47495e-61	3.80812e-61
TNFRSF9		-3.17379	1.9653	591.846	1.829e-87	7.24033e-87
WDFY3-AS2		-3.17258	-0.591355	308.635	2.02055e-54	4.68617e-54
CPQ		-3.16915	5.97831	1418.99	1.01472e-149	2.01613e-148
TNNT3		-3.16764	3.32293	215.361	5.95103e-41	1.14959e-40
MARCKS		-3.1656	6.49136	535.832	1.1774e-81	4.21286e-81
KLRC3		-3.16447	-0.392735	185.445	2.9293e-36	5.3287e-36
DMKN		-3.16185	0.223439	248.884	5.52169e-46	1.1419e-45
GIMAP5		-3.16175	5.02205	859.068	1.36509e-111	9.0332e-111
ITM2B		-3.16099	10.0835	978.876	6.24905e-121	5.20654e-120
HAPLN3		-3.15959	3.22882	694.448	2.34763e-97	1.12526e-96
EFEMP1		-3.15868	1.34279	149.007	2.93837e-30	4.96262e-30
TM6SF1		-3.15828	3.82089	533.364	2.15561e-81	7.65332e-81
NFKB2		-3.15702	6.32226	1146.99	8.00002e-133	9.16126e-132
TLR8		-3.15596	6.98128	202.161	6.61299e-39	1.24328e-38
FBXO7		-3.15494	8.77376	744.805	6.45805e-102	3.40521e-101
ZYX		-3.15291	10.1284	1015.78	1.18552e-123	1.05721e-122
CHI3L2		-3.15216	2.28441	758.92	3.68572e-103	1.99674e-102
SHC2		-3.15163	-0.687534	337.125	3.15501e-58	7.76285e-58
TUBB1		-3.15113	5.00148	322.635	2.64533e-56	6.32519e-56
GABARAP		-3.15077	9.11743	1520.97	1.9034e-155	4.56729e-154
HLA-G		-3.14312	0.148688	387.017	1.35811e-64	3.68327e-64
SCAT8		-3.14272	0.632033	322.303	2.90774e-56	6.94732e-56
LILRA2		-3.14248	7.61009	507.378	1.37261e-78	4.6642e-78
HPSE		-3.1416	5.40091	492.327	6.23247e-77	2.06605e-76
CD163		-3.14103	8.37081	147.788	4.72864e-30	7.95606e-30
IFNGR2		-3.13788	7.41608	1159.5	1.16636e-133	1.35961e-132
TMEM91		-3.13499	5.57532	943.072	3.22941e-118	2.51594e-117
LRRC4		-3.13494	4.72542	447.011	8.68255e-72	2.63774e-71
EPHB1		-3.13344	1.58207	309.213	1.70023e-54	3.94856e-54
KLRF1		-3.13002	2.77243	346.464	1.92073e-59	4.81711e-59
TECPR2		-3.12654	6.43377	972.695	1.83429e-120	1.51452e-119
PCED1B		-3.12446	3.93104	828.876	4.06553e-109	2.52328e-108
TRIM29		-3.12144	0.242144	153.423	5.28589e-31	9.01915e-31
JMJD6		-3.11936	6.18313	1429.65	2.47788e-150	5.06521e-149
CSRNP1		-3.11857	7.6197	553.959	1.44759e-83	5.36677e-83
RASGRP4		-3.11532	7.91972	644.248	1.26104e-92	5.52483e-92
KRT73-AS1		-3.1126	-1.05421	248.613	6.03992e-46	1.24857e-45
DAAM2-AS1		-3.11174	0.451202	135.927	5.07609e-28	8.33212e-28
ATP6V0D1		-3.109	7.90606	1290.99	4.35729e-142	6.59173e-141
SMPDL3A		-3.10807	3.0914	214.269	8.75946e-41	1.68814e-40
TNNI3		-3.10712	-0.205309	144.799	1.52385e-29	2.54606e-29
MKNK1		-3.10535	7.87216	724.984	3.83675e-100	1.95498e-99
TIMP1		-3.10497	8.14294	593.775	1.18038e-87	4.68695e-87
CRYBG2		-3.10465	-0.510267	544.666	1.34276e-82	4.90126e-82
STX10		-3.10298	6.43729	1481.87	2.75701e-153	6.17832e-152
SERTAD3		-3.10124	4.62276	1867.11	6.08771e-173	3.00475e-171
GPER1		-3.09732	2.43375	317.286	1.37866e-55	3.25902e-55
CCR7		-3.09643	5.0065	470.451	1.77071e-74	5.62938e-74
SLC26A11		-3.09132	3.49974	835.493	1.14376e-109	7.18452e-109
SCN1B		-3.0885	3.03276	491.427	7.84254e-77	2.59483e-76
GTPBP1		-3.08702	7.97966	763.18	1.57197e-103	8.6028e-103
GNAZ		-3.08649	1.75385	409.388	2.4852e-67	7.03989e-67
UBB		-3.08574	10.2756	702.3	4.37694e-98	2.13135e-97
CLEC6A		-3.08488	-1.14656	245.732	1.60196e-45	3.28848e-45
MAPK3		-3.08454	6.83306	1440.29	6.10853e-151	1.27543e-149
SIPA1L2		-3.08328	5.35438	396.38	9.61767e-66	2.66584e-65
H1-3		-3.07942	0.587674	131.451	3.03332e-27	4.93231e-27
LYVE1		-3.07869	2.71324	168.7	1.52755e-33	2.68604e-33
ADGRB2		-3.07848	0.492812	322.776	2.51076e-56	6.00527e-56
ARSG		-3.07678	3.96528	868.102	2.49604e-112	1.67732e-111
INMT		-3.07522	-0.196906	178.304	4.1429e-35	7.4238e-35
OXER1		-3.07485	4.03393	644.661	1.16523e-92	5.1094e-92
LGR6		-3.07349	3.21698	187.551	1.34931e-36	2.462e-36
SH3BP5		-3.07334	5.64662	630.763	2.58516e-91	1.10771e-90
BATF2		-3.07334	1.83208	288.953	1.03982e-51	2.32052e-51
KLRC1		-3.07101	0.838174	289.665	8.23391e-52	1.842e-51
TCL1A		-3.0655	3.21489	317.344	1.35393e-55	3.20104e-55
MXD3		-3.06403	5.6392	969.4	3.2525e-120	2.66576e-119
TNFRSF8		-3.06339	2.9556	599.308	3.29406e-88	1.3228e-87
SLC22A18		-3.06292	4.71349	810.253	1.48053e-107	8.87122e-107
ENKUR		-3.05902	-0.77923	323.553	1.97664e-56	4.73647e-56
DSP		-3.05816	0.918398	340.159	1.26452e-58	3.12959e-58
REPS2		-3.05742	5.47213	793.594	3.81825e-106	2.218e-105
HEIH		-3.05534	5.58978	1582.74	8.88459e-159	2.44397e-157
ITGB2-AS1		-3.05245	6.31897	590.925	2.31143e-87	9.13154e-87
AURKAIP1		-3.0516	5.40192	1433.79	1.43521e-150	2.95028e-149
TIGD3		-3.05152	1.28648	381.963	5.79231e-64	1.55656e-63
EGLN2		-3.05024	7.44544	2343.94	2.88417e-193	4.54388e-191
NOP10		-3.04968	6.08492	1525.41	1.08782e-155	2.63869e-154
RAMP3		-3.04911	-0.542945	218.558	1.92078e-41	3.73128e-41
TFE3		-3.04835	7.33895	2070.18	4.68916e-182	3.80921e-180
PDCD1		-3.04607	2.20396	339.66	1.48143e-58	3.66295e-58
FLT3LG		-3.04603	3.98203	573.669	1.31843e-85	5.06116e-85
KCNE1		-3.04525	4.71422	257.923	2.66537e-47	5.62845e-47
GDPD3		-3.04376	3.3219	1022.13	4.09486e-124	3.68963e-123
TUBB2B		-3.04353	-0.789038	209.203	5.28488e-40	1.00756e-39
IFNGR1		-3.04318	7.96072	815.107	5.62202e-108	3.39476e-107
KIAA0040		-3.04214	6.83843	686.741	1.21346e-96	5.74045e-96
UBA52		-3.04159	9.66398	1029.03	1.2971e-124	1.18378e-123
HPX		-3.04076	-0.389755	270.536	4.06896e-49	8.78389e-49
CD53		-3.04004	9.44441	1302.28	8.80699e-143	1.36003e-141
YIPF1		-3.03821	5.66648	1009.1	3.69288e-123	3.24678e-122
UBE2F-SCLY		-3.0367	-0.743374	190.78	4.11657e-37	7.55989e-37
NARF		-3.03505	7.42025	1866.16	6.74306e-173	3.30728e-171
H3C4		-3.03298	1.64694	319.045	7.9903e-56	1.89515e-55
UPB1		-3.03238	1.76374	565.094	9.88442e-85	3.73467e-84
TNIP1		-3.03207	8.19184	2062.34	1.02176e-181	8.13081e-180
HECW2		-3.0273	1.46443	304.362	7.76441e-54	1.79012e-53
PRRX1		-3.02654	-1.13687	214.158	9.0814e-41	1.74975e-40
TBC1D10C		-3.02547	7.28395	1962.39	2.60154e-177	1.65617e-175
CACNA1I		-3.01822	2.81239	504.694	2.69924e-78	9.13035e-78
TNFRSF18		-3.0176	2.55811	210.009	3.97759e-40	7.5981e-40
TMC5		-3.01747	0.153834	325.888	9.65372e-57	2.32611e-56
TLE3		-3.01593	7.95967	1374.23	4.13717e-147	7.53825e-146
INKA2-AS1		-3.01559	-0.404684	401.419	2.29795e-66	6.42889e-66
HGD		-3.01317	0.3026	341.709	7.91753e-59	1.96765e-58
RASGEF1A		-3.00966	3.73381	533.643	2.01324e-81	7.15437e-81
GRAMD1A		-3.00681	7.97456	1275.78	3.82251e-141	5.60863e-140
ATP6V0E1		-3.00483	7.94526	1026.76	1.8914e-124	1.71913e-123
CD63		-3.00349	8.44042	1071.31	1.25858e-127	1.23073e-126
TALDO1		-3.00299	9.04961	947.994	1.3362e-118	1.0515e-117
TLE2		-3.0027	1.36167	489.136	1.38773e-76	4.56825e-76
SUSD4		-3.00176	0.0340613	427.64	1.60948e-69	4.72217e-69
KLHDC8A		-2.99968	0.807754	177.089	6.52391e-35	1.1661e-34
FCMR		-2.99612	5.86322	734.44	5.53964e-101	2.86954e-100
PCED1B-AS1		-2.99299	4.76045	920.317	1.83268e-116	1.35535e-115
ATP6V0C		-2.99183	8.43488	1217.48	1.8717e-137	2.4677e-136
CD27		-2.989	3.95989	654.284	1.39294e-93	6.23762e-93
MAST3		-2.98897	7.34984	1440.59	5.86761e-151	1.22842e-149
DNAJC25-GNG10		-2.98702	4.17705	544.018	1.60039e-82	5.83072e-82
CLEC18B		-2.9851	0.127779	308.552	2.07363e-54	4.80857e-54
CDK5R1		-2.98324	2.78339	540.291	3.93703e-82	1.41946e-81
LOC388813		-2.98317	6.87149	616.539	6.41245e-90	2.66423e-89
SAMSN1		-2.98317	6.87149	616.539	6.41245e-90	2.66423e-89
ESPN		-2.98214	2.56434	156.691	1.4962e-31	2.56865e-31
ZC3H12A		-2.98057	5.60709	999.93	1.73855e-122	1.50145e-121
SPOCK2		-2.97942	6.7917	517.074	1.21069e-79	4.174e-79
RPS6KA1		-2.97858	8.52201	1101.86	9.3883e-130	9.7946e-129
ABLIM2		-2.97787	-0.416978	342.482	6.27508e-59	1.56171e-58
ARPC4		-2.97698	7.98731	1485.5	1.73126e-153	3.89645e-152
GABARAPL2		-2.97656	6.62475	2033.21	1.88688e-180	1.40812e-178
CAMK2N1		-2.97606	0.466442	324.19	1.62552e-56	3.90051e-56
EEF1A2		-2.9749	2.37598	104.325	2.04455e-22	3.12116e-22
GPR4		-2.9745	-1.07252	212.569	1.5953e-40	3.06238e-40
OSTF1		-2.97418	6.77949	1100.53	1.16133e-129	1.20917e-128
SYNGR3		-2.97094	-0.139872	393.021	2.46021e-65	6.76754e-65
CCDC9		-2.97009	4.92683	1080.29	2.9956e-128	2.98355e-127
PRG4		-2.96952	1.96756	135.722	5.50872e-28	9.03845e-28
CFB		-2.9694	2.61729	100.121	1.1993e-21	1.81132e-21
SIGLEC7		-2.96752	4.32232	430.128	8.27412e-70	2.43907e-69
ZBTB7B		-2.96378	7.46378	748.906	2.82656e-102	1.50105e-101
GRK6		-2.96368	7.78501	1595.48	1.87965e-159	5.3694e-158
H2AC19		-2.96321	6.68235	325.972	9.49343e-57	2.28784e-56
JPT1		-2.96293	6.5417	1057.12	1.26555e-126	1.20727e-125
FCN1		-2.96034	9.2081	319.313	7.36426e-56	1.74772e-55
MT1E		-2.9574	1.96662	137.885	2.33159e-28	3.84336e-28
H2BC12		-2.9571	4.4095	620.941	2.3646e-90	9.91949e-90
CYBA		-2.95597	8.97197	1115.96	1.0117e-130	1.08899e-129
CR1		-2.95528	7.35973	289.447	8.87614e-52	1.9834e-51
MXI1		-2.95496	6.27071	687.012	1.15328e-96	5.45909e-96
ENTPD2		-2.95286	-1.27345	196.263	5.56903e-38	1.03454e-37
TMEM38A		-2.95239	2.0358	410.396	1.8785e-67	5.32806e-67
GALNT15		-2.95123	-0.166707	183.568	5.85578e-36	1.06114e-35
VPREB3		-2.95051	0.995483	348.783	9.5143e-60	2.39655e-59
LPCAT1		-2.94978	7.23548	1578.8	1.44057e-158	3.92808e-157
NINJ2		-2.94648	4.2909	925.944	6.70294e-117	5.00458e-116
PPP1R1B		-2.94475	-1.09949	320.748	4.68919e-56	1.11711e-55
ACAP1		-2.94268	8.24153	1875.83	2.38579e-173	1.20815e-171
SLC7A7		-2.94265	6.91781	328.831	3.95903e-57	9.5824e-57
RALB		-2.93976	7.38438	821.655	1.59389e-108	9.75666e-108
TNFRSF13B		-2.9369	1.19458	368.454	2.87861e-62	7.51551e-62
LINC01907		-2.93469	-1.03537	265.677	2.01647e-48	4.31544e-48
BORCS8-MEF2B		-2.93335	2.18402	971.161	2.36235e-120	1.94231e-119
MEF2B		-2.93335	2.18402	971.161	2.36235e-120	1.94231e-119
BST1		-2.93284	6.3844	626.667	6.49155e-91	2.75432e-90
SEMA4A		-2.93222	7.57296	627.647	5.1435e-91	2.18711e-90
FAM214B		-2.93198	6.5163	1544.85	9.55769e-157	2.40826e-155
BHLHE40		-2.92963	6.96015	288.091	1.371e-51	3.05522e-51
ARHGAP45		-2.92955	9.15398	1562.68	1.04567e-157	2.72275e-156
UBAP1		-2.92744	7.22414	2184.13	7.35539e-187	7.5475e-185
PRR5-ARHGAP8		-2.9219	-1.49349	148.949	3.00351e-30	5.07043e-30
LY96		-2.91927	3.37632	266.092	1.76987e-48	3.79028e-48
MHENCR		-2.91903	3.15897	1206.39	9.73166e-137	1.25029e-135
PHYHIP		-2.91857	-1.11349	230.584	2.87891e-43	5.731e-43
CCDC88B		-2.91762	8.06397	1129.42	1.22495e-131	1.35404e-130
COL6A2		-2.91723	4.68797	287.19	1.83116e-51	4.07367e-51
DMPK		-2.91699	3.54661	566.145	7.84528e-85	2.96709e-84
CFP		-2.91461	7.73506	584.164	1.10747e-86	4.31505e-86
CLEC18C		-2.9137	0.458298	162.7	1.4934e-32	2.59932e-32
LAIR2		-2.91273	0.00680794	251.572	2.22634e-46	4.63236e-46
MYL12A		-2.91268	8.82661	1042.06	1.49792e-125	1.39648e-124
TIGIT		-2.91267	3.07317	375.642	3.60829e-63	9.57117e-63
LINC02273		-2.91072	1.04246	344.926	3.01421e-59	7.53167e-59
NRBF2		-2.91049	5.4603	593.432	1.29128e-87	5.12209e-87
KLRD1		-2.91002	5.4857	369.08	2.42338e-62	6.3376e-62
CYP1B1		-2.90722	5.6989	160.878	2.99697e-32	5.19202e-32
CD2		-2.90719	4.93929	604.585	9.84211e-89	3.99551e-88
DPEP2		-2.90593	6.35948	601.185	2.15141e-88	8.68865e-88
NFE2		-2.90494	8.75005	621.559	2.01948e-90	8.48314e-90
SH2D3A		-2.90364	2.90892	603.35	1.29201e-88	5.23959e-88
COL9A3		-2.90319	2.34946	265.962	1.84719e-48	3.95479e-48
STK40		-2.90229	7.59186	1544.41	1.00844e-156	2.53688e-155
LOC101928517		-2.9021	-0.652289	453.055	1.70776e-72	5.24226e-72
FAM53C		-2.90095	7.59464	1707.67	3.18421e-165	1.14963e-163
LOC100128966		-2.90095	7.59464	1707.67	3.18421e-165	1.14963e-163
SEMA4B		-2.90089	6.04632	894.181	2.04762e-114	1.43859e-113
LINC00092		-2.89869	-0.445231	502.118	5.09085e-78	1.71569e-77
PRDX5		-2.89849	6.57312	1332.41	1.29234e-144	2.15118e-143
LAG3		-2.89814	3.0049	189.483	6.63656e-37	1.21563e-36
NIBAN1		-2.89414	8.28106	593.894	1.14462e-87	4.54613e-87
FADD		-2.89181	4.6329	617.246	5.46398e-90	2.27318e-89
PSMB9		-2.88921	5.95045	1305.52	5.57494e-143	8.64338e-142
RAC2		-2.8888	9.68287	1854.67	2.33313e-172	1.13012e-170
DHRS7		-2.88825	6.83602	1325.03	3.61114e-144	5.87923e-143
GIMAP4		-2.8882	6.22186	451.88	2.36806e-72	7.25918e-72
RNASET2		-2.88725	8.23939	1013.21	1.82673e-123	1.617e-122
SMARCD3		-2.88587	5.55176	549.711	4.03012e-83	1.48319e-82
PRKD2		-2.88491	6.95388	1320.57	6.73835e-144	1.08348e-142
TREML4		-2.8836	1.82612	184.263	4.53605e-36	8.23425e-36
ARPC1B		-2.88301	8.91708	761.304	2.27944e-103	1.24049e-102
TAP1		-2.88169	7.35502	1511.07	6.65003e-155	1.57448e-153
GNG10		-2.88154	5.88477	461.034	2.09525e-73	6.54247e-73
GMIP		-2.88153	8.05168	1315.65	1.34045e-143	2.13119e-142
MBOAT7		-2.88079	9.05112	865.319	4.1237e-112	2.75449e-111
LINC02649		-2.88059	2.30073	673.272	2.1654e-95	1.00219e-94
PIK3R5		-2.88	7.43651	1582.33	9.3452e-159	2.56615e-157
GNG5		-2.87934	6.80988	1064.48	3.81513e-127	3.68677e-126
SYN2		-2.87736	1.17593	190.931	3.90306e-37	7.17033e-37
IL24		-2.87593	2.86853	694.023	2.54659e-97	1.21875e-96
ST20-MTHFS		-2.87438	1.08825	657.184	7.20196e-94	3.24556e-93
JAK3		-2.87374	8.58594	873.252	9.45969e-113	6.40655e-112
PLK3		-2.87247	5.81734	871.599	1.29851e-112	8.77887e-112
SLC15A4		-2.87187	6.27721	1607.7	4.27374e-160	1.23899e-158
IRF7		-2.8715	6.50915	741.397	1.3102e-101	6.86664e-101
LINC00565		-2.87141	0.300531	383.184	4.06645e-64	1.09541e-63
JOSD2		-2.87062	3.41935	1035.92	4.13399e-125	3.80849e-124
CYBC1		-2.86596	8.46265	932.723	1.97855e-117	1.50241e-116
CD79A		-2.8653	5.34153	524.221	2.05168e-80	7.16525e-80
SIGLEC14		-2.86509	6.2714	325.669	1.04192e-56	2.50901e-56
PLB1		-2.86456	6.01398	464.791	7.7948e-74	2.45211e-73
VSIG4		-2.86374	5.67012	143.329	2.71454e-29	4.52142e-29
FXYD7		-2.86096	0.538336	342.454	6.32792e-59	1.57461e-58
PRKCZ		-2.85901	3.73967	578.617	4.10796e-86	1.58751e-85
GPX2		-2.85762	1.60261	94.9547	1.07304e-20	1.60079e-20
DHRS12		-2.85469	4.40881	774.855	1.53743e-104	8.60399e-104
AKR1C2		-2.85469	1.67168	113.065	5.38185e-24	8.38318e-24
IQSEC1		-2.85406	7.37346	1197.06	3.92461e-136	4.94444e-135
AGXT		-2.85253	1.35372	62.6357	1.55004e-14	2.11698e-14
SLC4A1		-2.85225	8.14272	174.506	1.71528e-34	3.04881e-34
SQOR		-2.85135	6.92063	849.317	8.27031e-111	5.33686e-110
MAPRE3		-2.85127	2.94325	915.554	4.23801e-116	3.10475e-115
DUSP1		-2.85052	9.83237	608.259	4.1521e-89	1.69707e-88
LOC100131635		-2.84914	-1.11475	235.237	5.77826e-44	1.16064e-43
FKBP1B		-2.84902	1.72818	476.658	3.4661e-75	1.11511e-74
CLEC4A		-2.84685	4.2796	372.437	9.13095e-63	2.40567e-62
BLK		-2.84611	3.73139	568.291	4.71127e-85	1.78875e-84
ARHGAP24		-2.84581	3.82442	425.828	2.67603e-69	7.82783e-69
ATG2A		-2.84427	6.84629	587.769	4.80453e-87	1.88471e-86
TMSB4X		-2.84107	10.9484	1852.64	2.90588e-172	1.40319e-170
ACAA1		-2.83866	6.927	2291.57	3.30558e-191	4.48323e-189
EMD		-2.83783	5.97167	455.751	8.46818e-73	2.618e-72
JDP2		-2.83761	5.71748	641.245	2.48747e-92	1.0813e-91
RHBDD2		-2.83622	5.97924	1341.55	3.64159e-145	6.14695e-144
KDM6B		-2.83562	7.65583	1339.03	5.16364e-145	8.65992e-144
PELI1		-2.83549	6.42657	489.665	1.2312e-76	4.05471e-76
PRR13		-2.83391	8.22457	1390.15	4.79672e-148	9.06842e-147
CPPED1		-2.8335	7.57103	648.304	5.12737e-93	2.261e-92
WNT10B		-2.83254	1.45391	354.195	1.90992e-60	4.8461e-60
ACP5		-2.83242	4.03167	635.879	8.22452e-92	3.54751e-91
EDN1		-2.83209	-0.163623	348.969	9.00114e-60	2.26803e-59
RGL3		-2.83168	0.389124	275.885	7.06613e-50	1.53968e-49
VIL1		-2.83113	1.07158	544.038	1.56387e-82	5.69898e-82
IKBKG		-2.83038	5.63683	1960.59	3.13574e-177	1.98009e-175
MAP2		-2.83015	-0.70575	294.521	1.74109e-52	3.92764e-52
MEOX1		-2.82932	-1.10159	347.558	1.37142e-59	3.44557e-59
KIR3DX1		-2.82892	2.46496	140.871	7.15306e-29	1.18637e-28
LIMS2		-2.82374	1.8266	534.679	1.53441e-81	5.46898e-81
BATF		-2.82246	4.03258	866.869	3.12336e-112	2.09167e-111
ITGAM		-2.82198	8.34614	513.899	2.64932e-79	9.08564e-79
ISG15		-2.81794	4.16725	321.04	4.32234e-56	1.0305e-55
INAFM1		-2.81704	2.93669	933.001	1.88339e-117	1.43154e-116
GMFG		-2.81432	7.69515	638.115	4.92177e-92	2.12881e-91
AVPI1		-2.81288	2.25207	276.268	6.28063e-50	1.36967e-49
FLNC		-2.81285	2.46192	116.212	1.47169e-24	2.31134e-24
NEDD9		-2.81075	5.9569	842.266	3.15425e-110	2.0064e-109
RAB3IL1		-2.81037	2.76103	272.8	1.94979e-49	4.22726e-49
SPATA2L		-2.80918	3.90505	885.07	1.08348e-113	7.47081e-113
ADIPOQ		-2.80911	-0.466251	102.804	3.87213e-22	5.88574e-22
MOB3A		-2.80873	8.41893	935.327	1.24694e-117	9.53827e-117
GRAP2		-2.80755	4.949	608.284	4.21521e-89	1.72242e-88
CREM		-2.80726	3.94425	531.74	3.21215e-81	1.13812e-80
ALDH2		-2.80704	6.20817	500.872	7.09264e-78	2.37901e-77
ATP6V0B		-2.80638	7.79419	1361.13	2.46671e-146	4.35218e-145
PODN		-2.80599	0.709194	242.277	5.19674e-45	1.05938e-44
CSF2RA		-2.80154	6.46503	547.862	6.30181e-83	2.31269e-82
DHRS9		-2.80063	5.3109	158.694	6.92409e-32	1.19358e-31
BSG		-2.80023	8.94533	1047.23	6.39816e-126	6.02245e-125
SESN2		-2.80021	4.89767	757.98	4.53442e-103	2.44633e-102
RGS19		-2.79975	7.24874	830.876	2.72124e-109	1.69637e-108
COL7A1		-2.79959	1.87759	465.083	7.11409e-74	2.23978e-73
FCGR1A		-2.79945	6.22068	310.347	1.19281e-54	2.77717e-54
TCL1B		-2.79904	-1.50336	204.013	3.38184e-39	6.37267e-39
ANPEP		-2.79727	8.27318	654.079	1.42445e-93	6.37691e-93
UBE2H		-2.79704	7.03162	1272.14	6.44507e-141	9.36848e-140
H19		-2.79682	3.39572	127.946	1.241e-26	2.0004e-26
PPBP		-2.79585	5.69223	160.85	3.02881e-32	5.24602e-32
EDNRB		-2.79577	1.00179	210.924	2.87113e-40	5.49326e-40
RELB		-2.79549	4.70307	887.189	7.34704e-114	5.08845e-113
PRKACA		-2.79495	6.94076	1307.28	4.35054e-143	6.78554e-142
PPDPF		-2.79478	6.6737	518.515	8.45607e-80	2.92114e-79
ITK		-2.7938	5.24173	376.358	2.93351e-63	7.79721e-63
SGSH		-2.79222	5.60752	545.594	1.09163e-82	3.98926e-82
LYPD3		-2.79221	0.0906833	410.886	1.62896e-67	4.62784e-67
CXCR4		-2.79092	9.30723	456.021	7.8087e-73	2.41555e-72
ABCA7		-2.78747	7.82211	876.853	4.86262e-113	3.30611e-112
SLC9A8		-2.78711	6.88002	878.76	3.42089e-113	2.33709e-112
IL21R		-2.78504	3.5714	409.255	2.59752e-67	7.35405e-67
TNFSF12		-2.78474	4.24145	670.535	4.0102e-95	1.84832e-94
OSER1		-2.78334	5.92082	2038.46	1.11277e-180	8.50781e-179
OR13A1		-2.78328	-1.51817	276.422	5.93166e-50	1.29448e-49
LIME1		-2.78293	4.97514	757.275	5.22603e-103	2.81556e-102
PGAP6		-2.78286	7.00545	1180.64	4.66182e-135	5.6894e-134
IGFLR1		-2.78101	5.31854	796.341	2.19571e-106	1.28408e-105
S1PR1		-2.77983	4.611	482.354	8.06178e-76	2.61958e-75
SH3BGRL3		-2.77963	9.64173	1038.62	2.64443e-125	2.44778e-124
SPARCL1		-2.7791	2.02209	265.533	2.12866e-48	4.55303e-48
ANKRD37		-2.77723	2.25182	445.204	1.39557e-71	4.22654e-71
ITGAD		-2.77698	1.31955	221.732	6.32001e-42	1.23603e-41
RNF157		-2.77544	3.54403	585.078	9.02728e-87	3.52702e-86
KAZN		-2.77332	3.01367	302.836	1.25915e-53	2.89233e-53
CDH23		-2.7712	4.7938	643.463	1.52003e-92	6.64832e-92
ITGA2B		-2.77114	6.45671	209.301	5.11948e-40	9.76263e-40
C3AR1		-2.77094	6.72651	365.755	6.39666e-62	1.66198e-61
ALOX15B		-2.76996	3.48954	87.7449	2.36248e-19	3.45273e-19
AMPH		-2.76791	2.93175	158.441	7.62996e-32	1.31381e-31
CFAP58		-2.76728	0.576785	653.166	1.74147e-93	7.77828e-93
LAT		-2.76712	5.00057	676.467	1.11186e-95	5.16737e-95
OGFR		-2.76642	7.04631	1803.86	6.06133e-170	2.64074e-168
ERRFI1		-2.76584	1.85512	271.34	3.14656e-49	6.80019e-49
WDR45		-2.76409	6.46575	2239.97	3.85408e-189	4.48598e-187
SKAP1		-2.76297	3.92563	432.694	4.11779e-70	1.21962e-69
USB1		-2.76197	7.0943	1249.1	1.80213e-139	2.52088e-138
MKRN1		-2.75969	7.87432	1131.46	8.91374e-132	9.8952e-131
CMYA5		-2.75807	1.50855	246.823	1.11337e-45	2.29062e-45
PYCARD		-2.75755	6.49295	523.172	2.6604e-80	9.27245e-80
CLEC7A		-2.75647	6.54362	289.349	9.15887e-52	2.04599e-51
C17orf107		-2.75591	2.16344	278.358	3.18097e-50	6.96918e-50
TKT		-2.75532	9.86541	1104.69	5.9981e-130	6.3211e-129
NDEL1		-2.75501	6.88775	1971.77	9.87277e-178	6.38944e-176
CAMKK1		-2.75433	5.07978	631.964	1.97504e-91	8.46982e-91
SLC19A1		-2.7526	6.25935	758.039	4.44289e-103	2.39944e-102
CSTB		-2.75108	6.17167	1159.16	1.22874e-133	1.43127e-132
LINC01136		-2.75013	-0.534503	477.937	2.48775e-75	8.02013e-75
PREX1		-2.74856	8.97688	1123.25	3.21475e-131	3.51616e-130
RNF166		-2.7481	7.06121	1756.85	1.15988e-167	4.58184e-166
IFIT2		-2.7473	4.42447	308.737	1.97315e-54	4.57692e-54
TLR1		-2.74669	6.11188	437.677	1.06765e-70	3.18885e-70
ANGPTL4		-2.74488	1.22835	151.142	1.28016e-30	2.17195e-30
CORO1A		-2.74338	9.88992	933.035	1.87185e-117	1.42346e-116
TGFBI		-2.74316	6.00032	257.279	3.30403e-47	6.96417e-47
GALK1		-2.73777	4.75582	700.207	6.95298e-98	3.37626e-97
FCGR1B		-2.73546	4.74154	268.847	7.13606e-49	1.53582e-48
ABHD17A		-2.73402	7.24881	1336.42	7.40793e-145	1.23972e-143
AOAH-IT1		-2.73315	-0.844697	210.551	3.26352e-40	6.23941e-40
TDRD9		-2.73113	4.62506	161.153	2.69722e-32	4.67793e-32
FAM209A		-2.73022	1.08713	731.067	1.08125e-100	5.56026e-100
ALOX12		-2.72873	2.54462	389.769	6.26751e-65	1.70959e-64
SLX1A		-2.72828	5.04724	1169.38	2.57874e-134	3.05628e-133
SORBS2		-2.72788	-0.658056	248.527	6.21667e-46	1.28477e-45
BLOC1S1		-2.72755	5.83398	687.184	1.1034e-96	5.22617e-96
PIK3IP1		-2.72122	6.29063	1084.05	1.61392e-128	1.62004e-127
TAGLN2		-2.71938	10.0247	785.639	1.7781e-105	1.01698e-104
PID1		-2.71913	2.23713	176.645	7.70143e-35	1.37515e-34
RAB31		-2.71781	7.13902	407.941	3.7465e-67	1.05801e-66
TCAF2		-2.71715	3.45441	787.991	1.12512e-105	6.46115e-105
RGS6		-2.71715	0.798983	210.468	3.36937e-40	6.44021e-40
SAMD3		-2.71574	3.46786	336.715	3.60562e-58	8.86316e-58
ZNF524		-2.71548	4.00805	1249.69	1.65211e-139	2.3131e-138
CCDC107		-2.71389	3.5551	923.832	9.62879e-117	7.16509e-116
HABP4		-2.71351	2.12563	621.451	2.0624e-90	8.6611e-90
COX6B2		-2.71176	-0.191164	231.502	2.09551e-43	4.18271e-43
MPZ		-2.71031	2.89369	1028.41	1.43858e-124	1.30984e-123
RAB4B		-2.70938	5.70292	1366.62	1.16497e-146	2.08455e-145
CAP1		-2.7088	9.7206	1033.36	6.32146e-125	5.79634e-124
GNG11		-2.70711	3.13558	201.724	7.74197e-39	1.45466e-38
MSL3		-2.70611	7.07979	710.749	7.45547e-99	3.69857e-98
ANKK1		-2.70556	-1.26376	338.786	1.91017e-58	4.71108e-58
GZMK		-2.70529	3.47375	284.422	4.46533e-51	9.88163e-51
LOC105370792		-2.70401	1.31368	243.69	3.21771e-45	6.57581e-45
MIIP		-2.70375	5.89748	1210.94	4.93883e-137	6.4461e-136
MPP1		-2.70089	8.05325	1243.67	3.9746e-139	5.49087e-138
PLAAT4		-2.69915	4.4055	530.099	4.80953e-81	1.69908e-80
SYN1		-2.69914	1.65256	221.502	6.85032e-42	1.33924e-41
KNG1		-2.69722	-0.37331	88.6666	1.58764e-19	2.3262e-19
TSPAN5		-2.69721	4.66059	359.32	4.22817e-61	1.08501e-60
H2AC8		-2.69658	0.950548	211.727	2.15343e-40	4.127e-40
PRELID1		-2.69589	6.85586	1031.69	8.33052e-125	7.6206e-124
TMOD1		-2.69512	4.35633	296.641	8.93838e-53	2.02398e-52
PSENEN		-2.69378	4.98054	1043.21	1.23873e-125	1.1583e-124
GDF15		-2.69362	1.38403	136.85	3.51708e-28	5.78038e-28
LOC643802		-2.6934	1.5108	189.189	7.39236e-37	1.35359e-36
PPP2R2B		-2.69335	1.76717	306.281	4.24276e-54	9.80507e-54
TNFRSF14		-2.69317	7.18231	1177.04	8.03723e-135	9.68754e-134
RNF144B		-2.69198	5.90911	401.968	1.99312e-66	5.57909e-66
ANXA11		-2.68953	8.45409	1248.9	1.85478e-139	2.5922e-138
PELO		-2.68861	4.22227	1369.85	7.50655e-147	1.35981e-145
LIMD2		-2.68697	8.05835	1174.68	1.1511e-134	1.37787e-133
RASSF2		-2.68605	8.78151	538.392	6.20492e-82	2.22888e-81
KCNG1		-2.68551	-0.403032	225.057	1.96598e-42	3.87164e-42
ALDOA		-2.6841	10.2852	1144.04	1.26272e-132	1.43862e-131
KLRC2		-2.68375	-0.594666	174.287	1.85777e-34	3.30093e-34
PLXDC1		-2.68289	2.61321	333.297	1.01617e-57	2.48225e-57
GJB2		-2.68232	-0.821071	122.901	9.56588e-26	1.52633e-25
PRKCZ-AS1		-2.682	1.41882	600.091	2.71251e-88	1.09264e-87
TXNIP		-2.68183	10.6105	890.936	3.66215e-114	2.5545e-113
ST6GALNAC4		-2.68132	5.01776	511.851	4.46502e-79	1.52822e-78
VIM-AS1		-2.68094	3.398	500.373	8.0493e-78	2.69699e-77
CARD19		-2.68081	6.7781	627.515	5.29912e-91	2.25206e-90
H3-3A		-2.67891	9.84929	826.27	6.56586e-109	4.05575e-108
IER5L		-2.67842	2.87355	547.717	6.44918e-83	2.36621e-82
HTATIP2		-2.67743	5.09323	535.411	1.30519e-81	4.66263e-81
TBKBP1		-2.67671	6.05601	669.078	5.43678e-95	2.49992e-94
IVNS1ABP		-2.67612	8.11556	857.314	1.83746e-111	1.21077e-110
LINC02361		-2.67564	0.748656	560.485	2.96918e-84	1.11591e-83
BAIAP3		-2.67537	3.63847	279.613	2.11658e-50	4.64766e-50
KRT73		-2.67486	1.27528	187.368	1.44344e-36	2.63282e-36
SLC45A1		-2.67471	-1.6857	384.211	3.03003e-64	8.18344e-64
SFTPD		-2.67272	-1.38058	238.525	1.86913e-44	3.77775e-44
ADAP1		-2.66904	6.01784	597.092	5.53067e-88	2.21014e-87
DDIT3		-2.66884	5.27833	342.26	6.77282e-59	1.68424e-58
KNDC1		-2.66742	-0.103576	177.651	5.27594e-35	9.44221e-35
TBC1D3H		-2.66695	0.8096	51.4706	2.56331e-12	3.38412e-12
XCR1		-2.66235	0.0710273	172.704	3.36808e-34	5.9709e-34
TNFAIP8L3		-2.66194	0.466734	122.923	9.47747e-26	1.51238e-25
KIAA0513		-2.66178	6.27703	480.4	1.33526e-75	4.32344e-75
TNFRSF1A		-2.66093	8.20064	763.343	1.51247e-103	8.28302e-103
TSPAN9		-2.66019	2.10951	286.61	2.20683e-51	4.90311e-51
SMOX		-2.65773	4.37426	502.547	4.64313e-78	1.56514e-77
DDAH2		-2.65742	6.25113	718.402	1.5066e-99	7.58504e-99
CD59		-2.65717	6.39493	325.602	1.06338e-56	2.5599e-56
SIRPA		-2.6571	7.93855	440.559	4.88455e-71	1.46649e-70
IGF2R		-2.6538	7.82711	530.012	4.85709e-81	1.7151e-80
CTRL		-2.6534	2.36104	831.202	2.557e-109	1.59462e-108
SLC66A2		-2.65095	6.27062	958.578	2.09778e-119	1.68481e-118
NPRL3		-2.64851	6.9403	463.002	1.24755e-73	3.91115e-73
MKNK2		-2.64634	7.97821	1714.19	1.50234e-165	5.51342e-164
ABCC3		-2.64526	3.64081	291.237	5.00295e-52	1.12275e-51
TMEM253		-2.6449	-0.558886	167.406	2.48845e-33	4.36437e-33
LOC105371795		-2.64334	1.12618	436.792	1.33799e-70	3.99171e-70
TSTA3		-2.64219	5.85624	581.716	1.98448e-86	7.70523e-86
LSM10		-2.64197	4.79965	1680.33	7.61712e-164	2.59398e-162
PBX4		-2.64171	1.66184	599.46	3.13728e-88	1.26146e-87
SPSB3		-2.64148	6.23913	1700.07	7.66876e-165	2.73706e-163
TSC22D4		-2.64137	7.35805	1476.92	5.21776e-153	1.16259e-151
EFCAB12		-2.6407	2.30962	442.928	2.57069e-71	7.75382e-71
RAB19		-2.64056	-1.49652	257.841	2.72226e-47	5.74548e-47
MTX1		-2.63959	5.90509	779.223	6.39586e-105	3.61174e-104
RTF2		-2.6389	7.13868	1593.79	2.30884e-159	6.55937e-158
LINC01736		-2.63787	-0.970768	136.995	3.31741e-28	5.45452e-28
RELT		-2.63777	7.32711	997.88	2.43172e-122	2.09544e-121
GCHFR		-2.63435	2.40069	530.762	4.01424e-81	1.42037e-80
DCN		-2.63218	2.70942	159.892	4.37255e-32	7.55747e-32
UBE2B		-2.63121	6.35698	1451.52	1.40497e-151	3.01006e-150
CNPPD1		-2.63117	6.83838	1231.47	2.37371e-138	3.19713e-137
SPACA6		-2.6306	1.84249	539.412	4.82253e-82	1.73671e-81
RASSF5		-2.63049	7.53305	1955.05	5.57098e-177	3.46178e-175
NUAK1		-2.63049	-0.170949	208.721	6.26658e-40	1.19326e-39
ARHGAP27		-2.63027	7.81532	892.96	2.53039e-114	1.77139e-113
CTTN		-2.62963	3.01169	313.105	5.04813e-55	1.18169e-54
HKDC1		-2.62871	-0.560844	404.013	1.10956e-66	3.11647e-66
APOL2		-2.62808	5.53273	1278.01	2.77433e-141	4.09377e-140
KLF1		-2.62772	4.63188	191.489	3.18251e-37	5.85419e-37
GNAO1		-2.62667	0.917697	398.563	5.13329e-66	1.42895e-65
PLVAP		-2.6261	2.53592	232.121	1.70126e-43	3.39881e-43
LINC01146		-2.62609	-0.616361	278.875	2.67015e-50	5.85661e-50
APBA2		-2.62562	3.96226	392.425	2.94752e-65	8.09375e-65
MAB21L3		-2.62366	-0.584438	127.567	1.44592e-26	2.32927e-26
RHOC		-2.62278	5.40294	495.682	2.64898e-77	8.81882e-77
C1orf115		-2.62197	1.00364	371.966	1.03566e-62	2.72675e-62
LST1		-2.61909	7.03727	505.554	2.16144e-78	7.32393e-78
LRWD1		-2.61606	4.94412	967.041	4.8194e-120	3.93551e-119
TSC22D3		-2.61469	9.51245	708.026	1.30993e-98	6.44512e-98
CARD11		-2.61212	5.53043	350.011	6.66422e-60	1.68055e-59
RNASE4		-2.61165	2.14904	340.254	1.23257e-58	3.05198e-58
CDKN1B		-2.60884	6.11892	1804.94	5.38157e-170	2.35776e-168
ZFP36		-2.6086	9.11657	536.833	9.05526e-82	3.24678e-81
MTMR3		-2.60778	7.90398	1749.66	2.61713e-167	1.01541e-165
CLEC3B		-2.60764	0.878092	317.526	1.269e-55	3.00071e-55
PRSS30P		-2.60646	0.294744	264.74	2.74882e-48	5.86823e-48
ARHGAP26		-2.60555	7.33129	857.462	1.78725e-111	1.17818e-110
SOCS1		-2.6042	2.15519	498.979	1.12786e-77	3.77331e-77
CLIC1		-2.60199	9.12514	1119.63	5.67794e-131	6.17135e-130
TRADD		-2.60177	4.48399	1850.12	3.81942e-172	1.83862e-170
MAP11		-2.60118	5.64164	1365.21	1.41181e-146	2.51658e-145
LOC101927752		-2.59927	3.41379	712.875	4.7738e-99	2.37806e-98
CUEDC1		-2.59814	3.69684	473.115	8.83955e-75	2.82637e-74
CCND3		-2.59731	8.30112	1223.12	8.11462e-138	1.08267e-136
CRYM		-2.59712	-1.04721	162.458	1.63455e-32	2.84469e-32
NOSIP		-2.59678	5.64014	1510.74	6.93014e-155	1.63772e-153
MVD		-2.59576	4.65475	761.813	2.08207e-103	1.13387e-102
TNFRSF13C		-2.59576	4.11041	490.357	1.03119e-76	3.40247e-76
ARAP1		-2.59535	8.60873	1340.07	4.47081e-145	7.50606e-144
MYEOV		-2.59502	-1.2877	237.128	3.01772e-44	6.08027e-44
CTSL		-2.59449	4.62391	199.623	1.65286e-38	3.09109e-38
GYPB		-2.59369	3.13922	113.479	4.53558e-24	7.07485e-24
CCL2		-2.59354	0.045303	99.9119	1.30975e-21	1.97717e-21
BGN		-2.59199	2.45699	130.911	3.76678e-27	6.11537e-27
VIPR2		-2.59166	-0.744339	158.024	8.93978e-32	1.53849e-31
TLR9		-2.59107	3.53918	384.369	2.92925e-64	7.91674e-64
TRIM25		-2.59	8.25095	911.589	8.64546e-116	6.28347e-115
GPNMB		-2.58777	2.19105	140.566	8.0671e-29	1.33712e-28
MADCAM1		-2.58675	-0.84444	403.513	1.27642e-66	3.58321e-66
CADM4		-2.58274	0.867554	716.67	2.14326e-99	1.07591e-98
BCAP31		-2.58231	7.29986	1376.38	3.0881e-147	5.65982e-146
MGAT1		-2.58178	8.08399	1572.06	3.29551e-158	8.8774e-157
RCAN2		-2.58147	-0.680493	238.874	1.65824e-44	3.35454e-44
CD48		-2.58115	6.72649	669.506	4.93655e-95	2.27125e-94
FLT1		-2.58094	1.52946	251.308	2.44046e-46	5.07654e-46
MAP1LC3B		-2.5806	7.32312	1484.67	1.92517e-153	4.32663e-152
PPP1R3D		-2.57966	4.59178	443.249	2.38015e-71	7.18467e-71
SH3BP5L		-2.57933	6.07395	1180.64	4.65703e-135	5.68799e-134
HRK		-2.57787	-1.10743	138.992	1.50205e-28	2.48093e-28
TMEM63B		-2.57767	4.96589	792.12	5.00531e-106	2.89999e-105
ADGRE5		-2.57675	9.37318	856.504	2.13836e-111	1.40429e-110
C7orf61		-2.5718	0.996154	506.597	1.64374e-78	5.57821e-78
HSPA1L		-2.5714	2.40253	926.957	5.5145e-117	4.13111e-116
GATA1		-2.57032	4.56553	223.072	3.95289e-42	7.75414e-42
KANK3		-2.57014	0.316715	340.793	1.04304e-58	2.58596e-58
TTC22		-2.56779	1.80809	488.093	1.81328e-76	5.94778e-76
GPM6A		-2.56721	-0.893263	204.622	2.71761e-39	5.13031e-39
BAG1		-2.56596	6.70149	634.259	1.1645e-91	5.01178e-91
KLF2		-2.5647	7.53656	480.812	1.19107e-75	3.86057e-75
43891		-2.56287	5.91058	199.642	1.64152e-38	3.07024e-38
BORCS6		-2.56102	3.91067	1886.76	7.40171e-174	3.90015e-172
LINC02422		-2.55964	-0.335458	330.82	2.13891e-57	5.20041e-57
LAMTOR4		-2.55944	5.92588	1100.45	1.1762e-129	1.22383e-128
ADAM33		-2.55779	-0.988238	235.208	5.83622e-44	1.17213e-43
GPR15		-2.55599	0.369178	151.374	1.16901e-30	1.98379e-30
LOC729603		-2.55555	3.17637	435.228	2.07103e-70	6.16448e-70
CYP4F29P		-2.55278	1.07533	115.584	1.90515e-24	2.987e-24
HPCAL4		-2.54873	0.509564	335.257	5.5543e-58	1.36233e-57
ASCC2		-2.54847	7.00614	705.603	2.18123e-98	1.06782e-97
TBC1D30		-2.54845	1.72059	782.1	3.58129e-105	2.03562e-104
VMP1		-2.54785	8.37655	866.019	3.61986e-112	2.42001e-111
CHST7		-2.54651	2.23647	539.694	4.50227e-82	1.62213e-81
POLD4		-2.54626	5.93398	1620.47	9.17591e-161	2.7417e-159
TAGLN		-2.54559	4.85587	841.834	3.42075e-110	2.17503e-109
CCL3L1		-2.54262	2.63826	130	5.43037e-27	8.797e-27
CCL3L3		-2.54262	2.63826	130	5.43037e-27	8.797e-27
UGCG		-2.54214	5.69528	474.268	6.54726e-75	2.0973e-74
RTL8C		-2.54151	4.30776	464.932	7.5124e-74	2.36375e-73
CDHR2		-2.54017	0.0853943	363.392	1.26418e-61	3.26827e-61
STAT4		-2.53976	4.23482	455.175	9.8645e-73	3.04606e-72
PPP4C		-2.53952	6.85139	1501.26	2.30993e-154	5.36131e-153
PLA2G7		-2.53755	1.31585	183.504	6.00573e-36	1.08819e-35
C1QB		-2.5362	5.21727	107.31	5.86798e-23	9.02059e-23
MAP2K6		-2.53514	4.23049	412.069	1.1873e-67	3.3805e-67
DCAF12		-2.53397	7.25226	494.22	3.81413e-77	1.2668e-76
FCGR1CP		-2.5337	2.72242	185.074	3.36234e-36	6.11075e-36
BEX5		-2.53319	-0.730661	206.458	1.40733e-39	2.66935e-39
HRAT92		-2.53287	-0.996085	246.221	1.35701e-45	2.78931e-45
HES4		-2.5328	0.788374	104.116	2.23148e-22	3.40452e-22
CSF2RB		-2.53241	7.67588	345.98	2.21968e-59	5.55971e-59
FOLR2		-2.53003	1.79021	175.668	1.10982e-34	1.97759e-34
SEMA3B		-2.52879	1.0919	463.327	1.12862e-73	3.54186e-73
CNFN		-2.52847	-0.954462	179.545	2.60097e-35	4.67582e-35
ECSCR		-2.52835	-1.181	130.547	4.35496e-27	7.06295e-27
G6PD		-2.5282	7.45813	896.787	1.25999e-114	8.91655e-114
CASP4		-2.52751	7.55279	964.581	7.38437e-120	5.99553e-119
SLC49A3		-2.52746	2.8749	527.5	9.01974e-81	3.16635e-80
BEAN1-AS1		-2.52646	-1.13438	235.062	6.13724e-44	1.23243e-43
CBX7		-2.52583	5.52819	1101.88	9.36428e-130	9.77609e-129
ROM1		-2.5253	1.14753	330.35	2.46841e-57	5.99685e-57
H2BC11		-2.52443	2.00243	466.807	4.52579e-74	1.43008e-73
H2BC9		-2.52222	-0.936381	279.436	2.22537e-50	4.88585e-50
RTP5		-2.52139	0.589241	146.5	7.82551e-30	1.31284e-29
APBB1IP		-2.52132	8.23331	852.834	4.25635e-111	2.77651e-110
TBXAS1		-2.52044	7.55944	608.726	3.73832e-89	1.53076e-88
RARRES2		-2.5203	0.385666	129.52	6.58704e-27	1.06564e-26
CXCR5		-2.51964	3.79555	388.18	9.85812e-65	2.67963e-64
IRF2BPL		-2.5191	5.63285	318.083	1.07717e-55	2.55019e-55
CD40LG		-2.51722	2.26524	317.274	1.37964e-55	3.26084e-55
FAM241B		-2.51669	-1.17219	278.083	3.45387e-50	7.55965e-50
TMPRSS6		-2.51629	-1.03515	277.778	3.81499e-50	8.34535e-50
RIN3		-2.51612	8.37744	926.315	6.18302e-117	4.62082e-116
SERPINH1		-2.51603	5.28867	123.738	6.80733e-26	1.08874e-25
NAT8B		-2.51599	-0.752412	235.773	4.8064e-44	9.66671e-44
PTAFR		-2.51596	7.43259	193.514	1.51929e-37	2.80463e-37
FURIN		-2.5146	7.99322	901.081	5.77562e-115	4.11899e-114
ARHGAP8		-2.51418	-0.533633	175.517	1.17096e-34	2.08606e-34
MYLK2		-2.512	0.267314	72.8856	1.57228e-16	2.21265e-16
CAMK2A		-2.51084	-1.2091	130.636	4.20248e-27	6.81849e-27
PDE4A		-2.50947	4.397	273.603	1.49953e-49	3.25424e-49
STOM		-2.50899	8.05526	589.988	2.81753e-87	1.11056e-86
LINC00861		-2.50868	4.73132	389.201	7.36953e-65	2.00773e-64
KIFC3		-2.50789	3.88599	527.752	8.57519e-81	3.01368e-80
C1orf122		-2.50679	3.59788	1113.93	1.39091e-130	1.48691e-129
DEF6		-2.50617	6.99843	1658.43	9.98541e-163	3.19144e-161
RCVRN		-2.50496	0.453663	142.676	3.51085e-29	5.84217e-29
TPD52L2		-2.50484	7.43232	1405.3	6.2865e-149	1.21953e-147
DDX11L10		-2.50466	1.88145	178.474	3.89046e-35	6.97465e-35
TSPYL2		-2.50426	5.51333	247.297	9.48087e-46	1.95315e-45
IL2RG		-2.50421	8.48041	1013.81	1.65022e-123	1.46389e-122
TNFSF10		-2.50337	6.43385	230.004	3.5388e-43	7.03565e-43
ZNF787		-2.50319	5.34783	911.002	9.61048e-116	6.97184e-115
SIPA1		-2.50278	8.0881	1232.67	1.98918e-138	2.68617e-137
PRAF2		-2.50092	4.22195	1463.11	3.11101e-152	6.78635e-151
INPP5K		-2.50047	5.8035	2490.03	8.12674e-199	1.73634e-196
STAT5B		-2.49903	8.39714	1183.56	2.99745e-135	3.68991e-134
EVI2B		-2.49894	9.24666	660.862	3.21927e-94	1.45708e-93
ADORA3		-2.49809	1.8649	291.022	5.33762e-52	1.19717e-51
ENO3		-2.49733	3.73651	207.587	9.43716e-40	1.79305e-39
MYL6		-2.493	9.04151	840.518	4.34797e-110	2.75896e-109
NCF4-AS1		-2.49227	-0.661052	310.164	1.25253e-54	2.91535e-54
UBXN2B		-2.49118	6.63145	794.398	3.1696e-106	1.84601e-105
RAB33A		-2.49024	2.29035	456.872	6.2021e-73	1.92238e-72
HAUS4		-2.48808	6.24923	467.353	3.98123e-74	1.25877e-73
ZNF821		-2.48644	1.74316	1162.44	7.43747e-134	8.72853e-133
PSMB10		-2.4859	6.20402	1215.36	2.56231e-137	3.35834e-136
SLC46A2		-2.48585	2.30082	255.137	6.76455e-47	1.41829e-46
SIRPG		-2.4851	2.34741	377.197	2.28817e-63	6.09435e-63
FMNL1		-2.48508	9.26179	1244.32	3.61222e-139	4.99466e-138
CTSH		-2.484	6.49956	607.148	5.39744e-89	2.20146e-88
LOC105369209		-2.48394	6.36338	2627.01	8.83479e-204	2.50539e-201
OSBPL2		-2.48394	6.36338	2627.01	8.83479e-204	2.50539e-201
SLC22A18AS		-2.48233	-0.604514	357.838	6.47898e-61	1.65769e-60
BRMS1		-2.48168	5.13034	1710.6	2.27077e-165	8.31391e-164
TCEA3		-2.47921	1.10707	273.926	1.33996e-49	2.90955e-49
HPCAL1		-2.47838	6.59324	1286.74	7.97817e-142	1.19996e-140
MRPL55		-2.47763	4.14438	535.026	1.43436e-81	5.11355e-81
PISD		-2.47679	6.73456	446.195	1.08007e-71	3.2774e-71
RASL11A		-2.47633	1.5244	400.168	3.26594e-66	9.11903e-66
GPR108		-2.47523	6.23618	1832.09	2.71975e-171	1.27771e-169
LOC100996318		-2.47503	1.3881	154.273	3.8039e-31	6.50042e-31
PACSIN2		-2.47422	7.02753	1413.73	2.04239e-149	4.01199e-148
C6orf226		-2.47168	1.22417	958.267	2.21472e-119	1.77782e-118
C14orf132		-2.47128	-0.28	334.352	7.30869e-58	1.7887e-57
COL8A1		-2.47109	-0.383807	145.581	1.12001e-29	1.87373e-29
ARHGDIB		-2.47038	10.3799	765.062	1.07085e-103	5.8831e-103
ICAM1		-2.46996	5.60673	572.362	1.79032e-85	6.85243e-85
RAB5IF		-2.46685	7.09481	1049.47	4.42576e-126	4.18102e-125
FOXP3		-2.46453	1.48419	507.186	1.41695e-78	4.81381e-78
ANKRD9		-2.46401	4.06465	315.282	2.5663e-55	6.03902e-55
ABALON		-2.46346	1.39132	358.45	5.4087e-61	1.38544e-60
KLHL2		-2.46333	5.44989	325.085	1.24597e-56	2.99389e-56
CD300E		-2.46332	6.8685	137.511	2.70507e-28	4.45616e-28
CCNDBP1		-2.46086	6.95399	973.784	1.50195e-120	1.24144e-119
HES1		-2.4601	0.729807	229.074	4.86082e-43	9.64434e-43
IL10RB		-2.45681	6.82215	619.302	3.37922e-90	1.41075e-89
KCNB1		-2.45528	-1.24582	206.018	1.6473e-39	3.12186e-39
RABGEF1		-2.45527	5.7816	1204.2	1.34853e-136	1.72543e-135
SORT1		-2.45407	7.02399	171.422	5.46619e-34	9.66843e-34
BICDL1		-2.45285	2.58719	390.717	4.75732e-65	1.30061e-64
VOPP1		-2.45092	6.02279	927.196	5.28507e-117	3.96114e-116
JAZF1		-2.45083	5.18402	668.392	6.30016e-95	2.89266e-94
CD3D		-2.45073	3.84395	316.509	1.754e-55	4.13937e-55
SEPTIN4		-2.44929	0.927017	396.687	8.71491e-66	2.41647e-65
CHMP4B		-2.44925	6.67229	2156.5	1.0295e-185	9.851e-184
HRH2		-2.44815	5.83461	285.625	3.03022e-51	6.72103e-51
VAV1		-2.44661	7.28437	1382.07	1.428e-147	2.65782e-146
TRAF1		-2.44634	5.2465	855.609	2.52884e-111	1.65794e-110
SNAI3		-2.44602	3.6779	997.739	2.49028e-122	2.14236e-121
SEPTIN5		-2.4452	5.29255	395.283	1.31155e-65	3.6233e-65
KLHDC8B		-2.44503	3.36833	423.054	5.72372e-69	1.66492e-68
PLSCR1		-2.44398	6.22024	732.193	8.60859e-101	4.44008e-100
CCR1		-2.44303	6.10499	281.229	1.25311e-50	2.759e-50
ANO9		-2.44204	4.19727	302.363	1.46158e-53	3.35386e-53
H3C10		-2.44191	3.26492	414.67	5.77257e-68	1.65141e-67
SLC1A2		-2.44188	0.209378	148.421	3.68799e-30	6.21384e-30
LCP1		-2.4415	11.3093	1168.99	2.73625e-134	3.2405e-133
B4GALNT3		-2.43919	1.22048	241.337	7.16021e-45	1.45565e-44
TDP2		-2.43895	5.76842	1106.04	4.84152e-130	5.11261e-129
SHARPIN		-2.43691	5.89045	840.559	4.31366e-110	2.73942e-109
RENBP		-2.43573	4.46319	816.745	4.11737e-108	2.49296e-107
PTPRCAP		-2.43527	6.59694	392.476	2.90529e-65	7.98059e-65
IRF9		-2.4352	6.42219	1183.29	3.12167e-135	3.83678e-134
H2AJ		-2.43312	4.39459	519.887	6.01088e-80	2.08152e-79
FCGR2B		-2.43224	4.66544	341.795	7.78978e-59	1.93652e-58
IFRD1		-2.43032	6.29176	659.396	4.4708e-94	2.01944e-93
KCNK7		-2.42856	1.30246	503.282	3.79302e-78	1.28051e-77
H2AB3		-2.4285	-1.12573	145.459	1.17427e-29	1.9643e-29
MAP3K3		-2.42847	7.28814	823.373	1.14435e-108	7.02974e-108
GLRX5		-2.42821	5.75893	322.475	2.77883e-56	6.64236e-56
PRG2		-2.42798	5.5899	56.4559	2.58214e-13	3.46113e-13
RAB1B		-2.42757	7.73577	1256.43	6.21397e-140	8.83406e-139
SMAD7		-2.42687	2.65542	345.968	2.22439e-59	5.57062e-59
ITGB2		-2.42599	10.0463	610.377	2.55816e-89	1.0511e-88
CHMP1A		-2.42569	6.40391	1220.84	1.13785e-137	1.51167e-136
MED11		-2.42503	3.38319	1574.71	2.37918e-158	6.45359e-157
LAPTM5		-2.42426	10.8307	1196.1	4.53283e-136	5.7061e-135
RAB3A		-2.42424	1.57747	678.919	6.40124e-96	2.98833e-95
SCML4		-2.42363	3.52447	472.608	1.0064e-74	3.21524e-74
CAMK1		-2.42232	3.82793	230.198	3.30841e-43	6.58178e-43
C1QTNF12		-2.42157	-0.466915	461.239	1.95586e-73	6.11089e-73
OLFM1		-2.42115	-0.568438	156.931	1.36118e-31	2.33814e-31
SRA1		-2.42095	5.62906	1523.33	1.41418e-155	3.41968e-154
CCL14		-2.42083	0.919993	97.0128	4.47117e-21	6.70418e-21
PMM1		-2.41874	3.40082	1020.29	5.57177e-124	5.00017e-123
ARHGAP30		-2.41818	8.50398	1048.13	5.51318e-126	5.19257e-125
TLR10		-2.4181	3.46852	244.363	2.56479e-45	5.24836e-45
RND1		-2.41782	-0.830627	155.868	2.05074e-31	3.51217e-31
MYO7B		-2.41723	4.00799	249.589	4.36923e-46	9.04884e-46
TMEM240		-2.41598	-1.60365	261.689	7.55658e-48	1.60441e-47
IFIT3		-2.41595	4.8051	258.784	1.99956e-47	4.23049e-47
LRRC6		-2.41517	2.25322	403.021	1.4694e-66	4.12198e-66
LOC105373098		-2.41436	-0.155175	372.804	8.11857e-63	2.14147e-62
ITPK1		-2.41384	6.90328	911.174	9.31739e-116	6.76867e-115
LINC02777		-2.41325	-1.26034	302.802	1.26234e-53	2.89924e-53
MICAL1		-2.41162	8.24308	722.013	7.04518e-100	3.57229e-99
CHPT1		-2.41161	6.05138	710.927	7.18052e-99	3.5633e-98
GLB1L3		-2.41086	-1.19798	278.365	3.15133e-50	6.90619e-50
PLP2		-2.40987	7.9811	595.914	7.12024e-88	2.84099e-87
ITGA7		-2.4094	4.69172	162.004	1.94796e-32	3.38567e-32
PTMS		-2.40889	5.0132	352.935	2.79383e-60	7.07623e-60
ISY1-RAB43		-2.40732	4.9756	758.191	4.30925e-103	2.32807e-102
FIS1		-2.40652	5.5267	827.533	5.15541e-109	3.19337e-108
KLHL21		-2.40454	6.37026	867.846	2.57761e-112	1.73065e-111
CTDSP1		-2.40249	7.65681	961.791	1.19905e-119	9.6849e-119
CTLA4		-2.40225	1.03726	336.238	4.12565e-58	1.01335e-57
SERF2		-2.40217	8.32673	1145.14	1.06574e-132	1.21687e-131
CXCL14		-2.40116	-0.496084	126.898	1.89268e-26	3.04519e-26
AGER		-2.40103	4.34248	611.146	2.16823e-89	8.92527e-89
MYD88		-2.40102	8.19513	674.132	1.79795e-95	8.33859e-95
CATSPER1		-2.40067	1.75702	420.496	1.14119e-68	3.30103e-68
RARRES1		-2.40028	0.0470194	88.7106	1.5578e-19	2.28291e-19
SLAMF8		-2.39951	1.8105	343.543	4.56529e-59	1.138e-58
REEP2		-2.39868	-0.75418	305.027	6.26518e-54	1.4451e-53
RNF167		-2.39811	7.18108	1351.39	9.38684e-146	1.61775e-144
LOC101927974		-2.39437	0.94035	432.36	4.44865e-70	1.31711e-69
C1RL		-2.3934	6.3534	402.971	1.50429e-66	4.21834e-66
CD24		-2.393	5.73909	139.141	1.41727e-28	2.34215e-28
ATG9A		-2.39297	6.57018	1317.5	1.03446e-143	1.65482e-142
EGLN3		-2.39227	0.293107	239.575	1.3047e-44	2.6438e-44
ITGB5		-2.39218	3.32693	306.817	3.60066e-54	8.32733e-54
PPP1R15A		-2.39197	8.31995	442.297	3.04573e-71	9.17602e-71
ARHGAP25		-2.39111	7.29667	1331.66	1.43498e-144	2.38608e-143
TNFAIP8L2		-2.38966	5.42772	285.478	3.17691e-51	7.04339e-51
PTGDR		-2.38941	2.21312	252.659	1.55372e-46	3.23976e-46
TWF2		-2.38908	6.62197	635.087	9.66183e-92	4.16056e-91
CKLF		-2.38859	5.20935	445.748	1.21756e-71	3.69245e-71
ZNF365		-2.38839	-0.959331	194.802	9.46358e-38	1.75259e-37
JUNB		-2.38654	8.76077	535.445	1.27165e-81	4.54593e-81
ELOB		-2.38545	5.91694	791.93	5.14627e-106	2.97945e-105
HOTAIRM1		-2.38532	2.9593	457.671	5.05175e-73	1.56863e-72
ARF5		-2.38291	6.46308	1298.3	1.54648e-142	2.36707e-141
BIN1		-2.38277	5.29693	421.796	8.08409e-69	2.3432e-68
LTB4R		-2.38266	7.02093	590.116	2.74787e-87	1.08365e-86
RTN3		-2.38215	8.64174	700.52	6.37576e-98	3.09887e-97
GSDMD		-2.38207	6.66028	1327.15	2.69003e-144	4.40257e-143
LINC00528		-2.38129	3.2295	752.508	1.34805e-102	7.21043e-102
MKNK1-AS1		-2.37824	1.60117	363.651	1.172e-61	3.03145e-61
LINC00853		-2.37821	-1.55476	238.3	2.01887e-44	4.07775e-44
GPAT3		-2.378	4.56704	248.441	6.43958e-46	1.33066e-45
FAM167B		-2.37465	-1.42112	183.114	6.91262e-36	1.25164e-35
NPEPL1		-2.37428	6.3031	1055.4	1.67628e-126	1.59421e-125
POLR2J		-2.37409	4.85486	1374.21	4.14764e-147	7.54851e-146
RIPK3		-2.37389	5.02092	823.539	1.10842e-108	6.81165e-108
TMC4		-2.37311	1.71747	379.025	1.34387e-63	3.59095e-63
IMPA2		-2.37239	6.20321	314.916	2.87472e-55	6.75561e-55
ZNF438		-2.37099	5.40709	424.534	3.81447e-69	1.11225e-68
CCDC13		-2.37003	0.361544	535.28	1.32432e-81	4.72988e-81
NELL2		-2.36939	2.92571	238.377	1.97719e-44	3.99406e-44
LAMA2		-2.36747	-0.303931	209.664	4.47609e-40	8.54302e-40
WWC3		-2.36552	5.77916	731.768	9.40569e-101	4.8464e-100
DNTTIP1		-2.36516	5.24368	982.214	3.52249e-121	2.95377e-120
CAMKK2		-2.36417	7.40259	590.645	2.41819e-87	9.54849e-87
TADA2B		-2.36384	5.10396	1007.28	4.95626e-123	4.34529e-122
LINC00324		-2.36245	2.39931	1116.55	9.21337e-131	9.93096e-130
CYP21A1P		-2.36097	-1.23668	267.445	1.12501e-48	2.41425e-48
PAXX		-2.36087	4.69893	670.558	3.92851e-95	1.8112e-94
SLCO3A1		-2.36031	6.385	1118.65	6.62352e-131	7.1741e-130
FBXL5		-2.35867	7.93862	766.352	8.26663e-104	4.55438e-103
ITIH4		-2.35856	3.87889	543.159	1.95368e-82	7.09465e-82
NBEAL2		-2.35824	9.4906	900.802	6.07507e-115	4.33057e-114
ELOF1		-2.35762	4.78657	1135.01	5.12837e-132	5.73385e-131
PSMB3		-2.35746	6.36278	864.524	4.78137e-112	3.18696e-111
HLX		-2.3573	5.58122	511.55	4.81546e-79	1.64672e-78
LIN7A		-2.356	5.23108	132.998	1.6333e-27	2.66526e-27
LYN		-2.35458	8.46626	851.967	5.00954e-111	3.26237e-110
LRPAP1		-2.35427	7.33067	798.516	1.41437e-106	8.2932e-106
MSRA		-2.35125	4.53676	879.494	2.98782e-113	2.0466e-112
TMEM86B		-2.35088	4.40735	657.489	6.78943e-94	3.06054e-93
SIRT7		-2.35049	5.76277	1466.77	1.93473e-152	4.25613e-151
GDI1		-2.35047	7.52662	1769.1	2.91823e-168	1.20094e-166
B9D2		-2.34909	3.18158	436.448	1.47831e-70	4.4078e-70
MOB2		-2.348	4.78029	2263.6	4.31199e-190	5.38033e-188
RTN2		-2.34424	3.20644	345.145	2.85016e-59	7.12632e-59
CTSD		-2.34186	9.8273	571.706	2.05736e-85	7.87064e-85
CA3		-2.33961	1.10162	120.569	2.47199e-25	3.92423e-25
B2M		-2.33891	11.7926	1181.63	4.00875e-135	4.91158e-134
LY6G6C		-2.33865	-0.60949	217.793	2.51031e-41	4.87163e-41
EPX		-2.33761	4.05484	50.9594	3.24781e-12	4.2802e-12
DTX2		-2.33729	5.06849	1129.04	1.30098e-131	1.43503e-130
SIAH2		-2.33708	6.45407	462.28	1.50264e-73	4.70427e-73
CYP4F22		-2.3359	-0.259722	141.746	5.05698e-29	8.39707e-29
RBM11		-2.33572	-0.923743	265.109	2.4327e-48	5.19694e-48
SMOC2		-2.33447	-0.9647	141.763	5.02293e-29	8.34142e-29
FAM110A		-2.33429	4.48977	793.189	4.01822e-106	2.33329e-105
RNF19B		-2.33324	5.54425	1066.08	2.9388e-127	2.84699e-126
ODF3B		-2.33147	4.58335	335.696	4.90769e-58	1.2043e-57
PIM1		-2.33119	7.67044	605.016	8.73373e-89	3.54832e-88
CD37		-2.33083	8.61764	1147.44	7.46166e-133	8.55732e-132
CAPG		-2.33003	7.23651	354.668	1.67107e-60	4.24559e-60
LINC02432		-2.32682	0.435402	126.116	2.59796e-26	4.1722e-26
ARHGEF1		-2.32677	8.84662	1562.32	1.09434e-157	2.83635e-156
LOC100505585		-2.32677	8.84662	1562.32	1.09434e-157	2.83635e-156
SLC38A5		-2.32668	5.55714	356.404	9.99807e-61	2.54929e-60
COX7A1		-2.32668	-0.0916087	126.261	2.44744e-26	3.93249e-26
DENND1C		-2.32353	6.70181	1202.6	1.71131e-136	2.17888e-135
HEATR9		-2.32336	-0.461877	204.404	2.93932e-39	5.54482e-39
NEFL		-2.3227	-0.707206	186.57	1.92906e-36	3.51654e-36
GALNT14		-2.32266	4.07223	192.309	2.35865e-37	4.34434e-37
C1QC		-2.32186	4.41812	90.35	7.6952e-20	1.13271e-19
TMEM154		-2.32082	6.54924	627.859	4.87512e-91	2.07525e-90
CSNK1D		-2.31866	7.87591	1694.2	1.51397e-164	5.31627e-163
CD22		-2.31766	4.74211	341.71	7.99287e-59	1.98606e-58
LINC01366		-2.31684	-0.951132	144.185	1.93627e-29	3.23029e-29
TMEM176A		-2.31678	4.27033	106.004	1.01225e-22	1.55104e-22
VAMP5		-2.3166	4.01848	544.605	1.3751e-82	5.01693e-82
BAD		-2.31582	3.86519	1040.64	1.89528e-125	1.75957e-124
ACSS3		-2.31428	0.557864	176.198	9.08208e-35	1.61982e-34
SLC26A6		-2.31395	5.62239	729.984	1.35757e-100	6.96512e-100
SLC2A14		-2.30971	2.83704	102.079	5.25283e-22	7.96891e-22
ACTN1		-2.30916	8.39291	993.301	5.29615e-122	4.51635e-121
TBC1D3L		-2.30876	4.74086	169.813	1.00299e-33	1.76904e-33
STX11		-2.30745	5.71219	395.493	1.23598e-65	3.41742e-65
HCP5		-2.30692	5.64991	696.715	1.43813e-97	6.92515e-97
ATP6V1B2		-2.30568	8.30518	789.358	8.53703e-106	4.91881e-105
CLEC4F		-2.3055	-1.19893	78.2836	1.45217e-17	2.07281e-17
TUBA8		-2.3032	2.86441	360.156	3.29389e-61	8.47209e-61
MED25		-2.30318	6.64996	896.646	1.29278e-114	9.14028e-114
ADAMTSL5		-2.30309	-0.262082	238.864	1.66409e-44	3.36595e-44
FBXW5		-2.30264	6.76228	1357.2	4.22712e-146	7.3913e-145
LINC00211		-2.3024	2.16907	176.294	8.78083e-35	1.56645e-34
ARL8A		-2.30189	6.16505	1204.29	1.33119e-136	1.70464e-135
C4orf3		-2.30051	6.84003	887.83	6.46367e-114	4.49059e-113
CLTB		-2.30042	5.13759	1023.54	3.23855e-124	2.92482e-123
PPARD		-2.29994	4.54755	805.007	3.98519e-107	2.36699e-106
ERF		-2.29866	5.95372	763.475	1.47301e-103	8.06971e-103
UBE2D1		-2.29842	5.72329	384.298	2.98919e-64	8.07453e-64
JSRP1		-2.29775	0.521903	294.222	1.91503e-52	4.31816e-52
LOC105372240		-2.29775	0.521903	294.222	1.91503e-52	4.31816e-52
CA11		-2.29716	1.42819	478.856	1.96069e-75	6.33406e-75
CHIC2		-2.29681	4.3875	876.889	4.83075e-113	3.28588e-112
UBE2F		-2.2968	5.52109	1296.93	1.87552e-142	2.86789e-141
NAPA		-2.29609	7.16708	1178.96	6.01354e-135	7.2934e-134
TRIM21		-2.29381	5.43412	584.722	9.70841e-87	3.78839e-86
LARGE2		-2.29354	1.27827	240.386	9.90107e-45	2.00868e-44
ABHD16A		-2.29261	5.95212	1567.85	5.52916e-158	1.47164e-156
EMC3		-2.2917	5.87867	1097.28	1.94788e-129	2.00403e-128
MAFF		-2.29105	4.59617	194.516	1.05435e-37	1.95097e-37
YBX3		-2.28925	8.37137	336.082	4.34639e-58	1.06723e-57
IRF1		-2.28912	7.77668	915.921	3.96805e-116	2.91108e-115
PPP1R1A		-2.28892	0.8854	142.126	4.36013e-29	7.2469e-29
HK2		-2.28886	7.06439	335.326	5.4906e-58	1.34692e-57
TBC1D3		-2.28877	4.78704	264.684	2.81836e-48	6.01259e-48
NPR1		-2.288	-0.796252	123.2	8.46053e-26	1.35107e-25
SCAND1		-2.28671	4.83241	861.033	9.16813e-112	6.08232e-111
CYTH1		-2.28617	7.6058	1705.98	3.87088e-165	1.39432e-163
MIDN		-2.286	7.38445	819.457	2.42981e-108	1.48038e-107
SLAMF7		-2.28578	4.92275	225.213	1.87166e-42	3.68728e-42
PGM5		-2.28439	0.970717	111.859	8.86094e-24	1.37667e-23
NOD2		-2.28409	5.37674	322.929	2.41665e-56	5.78106e-56
IL7R		-2.28357	6.21314	322.172	3.04996e-56	7.28375e-56
BCAR1		-2.28324	-0.272681	139.362	1.29679e-28	2.14395e-28
CNR1		-2.28299	-0.0563906	149.908	2.06515e-30	3.49388e-30
PTPN6		-2.28279	8.69084	722.624	6.20583e-100	3.15387e-99
HEPACAM2		-2.28264	-0.0542828	115.834	1.71815e-24	2.69434e-24
MAEA		-2.28207	6.59441	1281.96	1.57827e-141	2.35112e-140
ARHGEF40		-2.28039	7.01892	252.044	1.91052e-46	3.97949e-46
THBS1		-2.27847	7.59466	98.7233	2.16516e-21	3.25871e-21
RGS16		-2.27796	0.663318	194.05	1.24486e-37	2.3013e-37
TMEM272		-2.27701	1.60214	157.13	1.26345e-31	2.17195e-31
TBC1D2		-2.27675	5.69585	690.48	5.40433e-97	2.5785e-96
CRTAM		-2.27667	1.64231	267.978	9.45702e-49	2.0317e-48
ARPC5		-2.27657	8.26436	720.486	9.67797e-100	4.88978e-99
EBI3		-2.27578	-0.147423	148.71	3.29349e-30	5.55757e-30
SASH3		-2.27574	7.75329	1218.32	1.65217e-137	2.18381e-136
OPRL1		-2.27544	4.39351	364.811	8.42993e-62	2.18408e-61
CSK		-2.27439	7.75933	1007.01	5.18943e-123	4.54461e-122
ZFAND2A		-2.27375	4.12345	319.945	6.05988e-56	1.44057e-55
PSAP		-2.27361	10.6574	695.012	2.04869e-97	9.83486e-97
KCNQ1		-2.27283	4.56907	354.347	1.83776e-60	4.66529e-60
ARSA		-2.26955	5.69097	795.231	2.69177e-106	1.57065e-105
CCDC69		-2.26921	7.21527	1091.5	4.89724e-129	4.99557e-128
GRK5		-2.26692	3.60979	673.664	1.98949e-95	9.21594e-95
SAT2		-2.26685	4.52944	908.051	1.6362e-115	1.18147e-114
CR1L		-2.26681	1.05829	128.506	9.90547e-27	1.59867e-26
LBH		-2.26599	5.25675	602.977	1.40779e-88	5.70171e-88
GGT1		-2.26552	4.88303	406.156	6.16684e-67	1.7368e-66
SLC4A9		-2.26542	-1.54343	201.133	9.53979e-39	1.7903e-38
ERGIC1		-2.26509	8.28002	627.633	5.1122e-91	2.17439e-90
ZFAND2B		-2.26505	5.56581	1502.45	1.98643e-154	4.62424e-153
ARHGEF4		-2.26497	-0.57565	417.741	2.43883e-68	7.01297e-68
MSL1		-2.26451	7.74959	739.538	1.89531e-101	9.91322e-101
TIMM17B		-2.26446	4.82064	1400.16	1.24996e-148	2.40095e-147
TMEM176B		-2.2641	4.93907	99.3313	1.67403e-21	2.52391e-21
TGFB1		-2.2617	8.54826	879.33	3.07985e-113	2.10686e-112
SLC25A44		-2.26048	6.46412	473.386	8.17498e-75	2.61495e-74
CEMIP2		-2.25895	5.74511	784.658	2.15889e-105	1.23026e-104
COL5A3		-2.25756	1.06206	194.64	1.00515e-37	1.86037e-37
CAPN5		-2.25708	2.61628	307.698	2.72479e-54	6.31198e-54
PGK1		-2.2563	9.16416	1095.24	2.6945e-129	2.76306e-128
BIN2		-2.25592	8.38436	898.736	8.84012e-115	6.2758e-114
PRDM1		-2.25421	4.66485	495.178	3.00434e-77	9.99546e-77
MMP24OS		-2.25266	4.88569	1476.39	5.58686e-153	1.24306e-151
C1R		-2.25115	3.19169	285.302	3.36246e-51	7.44948e-51
PFN1		-2.25114	9.99172	1115.4	1.10481e-130	1.18675e-129
FERMT3		-2.24966	8.19521	1002.52	1.10699e-122	9.60805e-122
SEC14L5		-2.24905	-0.247614	151.728	1.01749e-30	1.72874e-30
TRAPPC1		-2.24852	6.58001	767.515	6.54768e-104	3.61373e-103
AP2S1		-2.24846	5.44832	963.222	9.34918e-120	7.57109e-119
TMEM204		-2.24835	2.49083	366.473	5.14909e-62	1.33985e-61
SPEG		-2.24728	1.26841	242.967	4.1004e-45	8.36764e-45
MAP2K2		-2.24681	7.07715	1413.98	1.97559e-149	3.88565e-148
ETNK2		-2.24509	-0.042912	155.44	2.4181e-31	4.13952e-31
KCTD11		-2.24491	2.88163	951.339	7.43171e-119	5.88387e-118
DYNLT1		-2.24461	5.72852	811.403	1.15092e-107	6.90151e-107
FITM1		-2.24448	0.393896	411.943	1.21441e-67	3.45643e-67
VTN		-2.24421	0.715711	93.9737	1.63049e-20	2.42544e-20
ALPK1		-2.2424	6.63381	508.967	9.10673e-79	3.10397e-78
DNAJA4		-2.2411	5.82693	158.749	6.77947e-32	1.16878e-31
CAMSAP3		-2.24085	-0.563878	198.457	2.50986e-38	4.68368e-38
ACSL6		-2.23949	2.82802	188.752	8.67776e-37	1.58709e-36
ARID3B		-2.2387	5.60993	1249.72	1.64618e-139	2.30687e-138
TLR4		-2.23662	7.15258	219.163	1.55722e-41	3.02804e-41
LINC01163		-2.23501	-1.46509	122.931	9.43627e-26	1.50596e-25
SNTA1		-2.23381	1.62464	379.787	1.07922e-63	2.88972e-63
TSSC4		-2.23331	4.56917	1305.88	5.29613e-143	8.22746e-142
KIF21B		-2.23311	6.7705	1172.92	1.50311e-134	1.78961e-133
NFKBIB		-2.23172	4.38142	1557.64	1.9508e-157	5.0209e-156
DHRS3		-2.23002	3.96713	216.048	4.6692e-41	9.03318e-41
PLD2		-2.22917	3.79059	482.503	7.69691e-76	2.50258e-75
MTFP1		-2.22797	3.31221	343.02	5.39053e-59	1.34264e-58
ADTRP		-2.22744	0.0594461	232.126	1.68919e-43	3.37513e-43
FBXO44		-2.22712	3.87067	522.423	3.17188e-80	1.10207e-79
PNPLA6		-2.22709	7.05674	847.24	1.21986e-110	7.84263e-110
BMP6		-2.22541	1.6191	265.528	2.12111e-48	4.53813e-48
BIN3		-2.22465	5.40451	1323.59	4.41443e-144	7.15716e-143
TDRP		-2.22313	-0.650502	219.89	1.20032e-41	2.33608e-41
FKBP5		-2.22293	8.87109	241.494	6.81156e-45	1.3855e-44
ARNTL		-2.22289	4.63301	682.549	2.94918e-96	1.38591e-95
WDFY3		-2.22265	6.23793	305.073	6.22613e-54	1.43631e-53
AKTIP		-2.22255	3.83931	994.366	4.41822e-122	3.77388e-121
LLGL2		-2.22243	4.46193	333.122	1.07166e-57	2.6174e-57
IL21R-AS1		-2.22155	-0.936719	161.145	2.69787e-32	4.67853e-32
PRKCD		-2.21939	7.77359	573.055	1.49525e-85	5.7357e-85
NUDT16		-2.21597	6.20425	231.914	1.82707e-43	3.64969e-43
BNIPL		-2.21582	0.342803	336.588	3.71096e-58	9.12068e-58
C9orf78		-2.2145	6.71258	394.781	1.50901e-65	4.16346e-65
SUSD3		-2.21406	3.64378	387.321	1.2595e-64	3.4176e-64
RAB7A		-2.21297	8.36315	976.403	9.56293e-121	7.94635e-120
H1-4		-2.2127	0.648004	114.029	3.61528e-24	5.64723e-24
LDB2		-2.21223	-0.400859	158.478	7.50048e-32	1.29165e-31
CCR4		-2.2118	1.9394	258.476	2.20812e-47	4.66794e-47
H4C8		-2.21155	0.113633	323.969	1.73953e-56	4.17215e-56
FAM49B		-2.21075	7.71558	993.209	5.37951e-122	4.58493e-121
MBD6		-2.21072	7.53396	1015.94	1.15392e-123	1.02961e-122
SLA2		-2.20825	5.25938	276.065	6.71003e-50	1.4625e-49
EHBP1L1		-2.20631	7.93953	953.374	5.20444e-119	4.13729e-118
TIMP4		-2.20597	0.48901	116.164	1.50116e-24	2.35644e-24
SRPK1		-2.2059	7.22226	935.309	1.25095e-117	9.56426e-117
SP140		-2.20578	4.11937	463.962	9.66187e-74	3.03456e-73
PCGF5		-2.20552	6.35763	436.085	1.6343e-70	4.87197e-70
DRAXIN		-2.20409	1.25179	283.556	5.86134e-51	1.29489e-50
ULK1		-2.20376	6.9856	985.185	2.11734e-121	1.78412e-120
LIN37		-2.20313	3.41749	1153.63	2.87603e-133	3.32771e-132
H2BC5		-2.20204	3.8288	352.553	3.1293e-60	7.92203e-60
MICAL2		-2.20067	6.26723	410.519	1.82671e-67	5.18305e-67
MICALCL		-2.20067	6.26723	410.519	1.82671e-67	5.18305e-67
GLUL		-2.20009	10.1392	487.647	2.03334e-76	6.66262e-76
PHF23		-2.2	5.265	1351.08	9.78593e-146	1.68281e-144
PLA2G4B		-2.19972	3.96031	676.055	1.18678e-95	5.51061e-95
MATK		-2.19884	5.07647	221.108	7.86613e-42	1.53591e-41
SYNGR2		-2.19737	6.87712	1401.74	1.01205e-148	1.95358e-147
AGPAT2		-2.19697	5.76695	549.443	4.25617e-83	1.56565e-82
BEND7		-2.19641	1.12425	109.643	2.22204e-23	3.43685e-23
SLC6A12		-2.19537	1.48224	146.473	7.9069e-30	1.32621e-29
SNTB2		-2.19429	4.10961	586.276	6.73908e-87	2.63581e-86
RUNX3		-2.19408	6.89398	211.657	2.21228e-40	4.23841e-40
LINC01781		-2.19388	-1.65727	190.55	4.4704e-37	8.20679e-37
LY9		-2.19261	4.56129	262.103	6.63007e-48	1.40942e-47
CCM2		-2.19106	6.80756	710.485	7.8184e-99	3.87245e-98
ANXA5		-2.19019	6.93783	331.156	1.94854e-57	4.74272e-57
CASP1		-2.18939	6.85032	553.028	1.77915e-83	6.58036e-83
RNF13		-2.18616	6.1882	655.459	1.0517e-93	4.72449e-93
ZNF80		-2.18508	-0.144594	155.334	2.51801e-31	4.31008e-31
SBK1		-2.18454	2.66753	282.159	9.27411e-51	2.0445e-50
GAS2L1		-2.18282	4.04712	228.419	6.1318e-43	1.21476e-42
NUDT22		-2.18248	4.63851	1199.9	2.56655e-136	3.25715e-135
NES		-2.18238	-0.522432	160.023	4.14617e-32	7.16779e-32
SULT1A4		-2.18112	4.26438	297.734	6.31798e-53	1.43417e-52
CDHR3		-2.18024	-0.991778	199.686	1.60859e-38	3.00901e-38
CFL1		-2.17958	9.89921	972.477	1.88191e-120	1.55221e-119
SLAMF1		-2.17747	2.75248	388.829	8.13221e-65	2.21281e-64
N4BP1		-2.17666	6.52927	1008.05	4.35053e-123	3.81853e-122
CCDC71L		-2.17623	4.47901	527.525	8.98801e-81	3.15592e-80
PTPRJ		-2.17564	7.03911	371.807	1.09245e-62	2.87479e-62
AMDHD2		-2.17528	4.52324	774.845	1.5137e-104	8.4742e-104
PAQR6		-2.17527	3.51254	271.371	3.11467e-49	6.7322e-49
CASC3		-2.1731	7.49032	2041.68	8.05332e-181	6.24914e-179
TENT5C		-2.17164	6.63926	182.783	7.84569e-36	1.41993e-35
OAZ2		-2.17052	6.91808	785.529	1.81723e-105	1.03898e-104
DNAJC4		-2.1705	5.73998	995.995	3.34929e-122	2.86869e-121
AXIN2		-2.17049	0.604159	270.16	4.60367e-49	9.92995e-49
MLF2		-2.17026	6.93185	1169.96	2.35996e-134	2.80124e-133
MARCHF8		-2.1699	6.86003	487.477	2.13493e-76	6.99401e-76
MRPL28		-2.16972	5.14467	1143.89	1.29234e-132	1.47129e-131
XPNPEP2		-2.16946	-0.105098	173.87	2.16996e-34	3.85301e-34
STK16		-2.1694	4.90006	983.234	2.95752e-121	2.4827e-120
NSFL1C		-2.16876	6.58468	678.681	6.73737e-96	3.14431e-95
RASAL3		-2.16821	6.76011	806.136	3.19921e-107	1.90451e-106
DENND3		-2.1676	8.72811	959.214	1.87782e-119	1.51049e-118
RFX2		-2.16671	5.23273	313.252	4.82239e-55	1.12986e-54
HAL		-2.16649	6.13465	218.872	1.72513e-41	3.35288e-41
STAT3		-2.16574	8.18852	1476.17	5.74527e-153	1.27648e-151
KCTD21		-2.1652	3.86006	322.381	2.86037e-56	6.83518e-56
C4orf48		-2.16427	1.06314	299.48	3.60536e-53	8.21637e-53
STK10		-2.16337	8.22169	1568.07	5.37877e-158	1.43406e-156
DENND2D		-2.16294	5.74053	1069.44	1.70419e-127	1.66231e-126
NFKBID		-2.16105	5.64857	377.063	2.39297e-63	6.37022e-63
NUCB1		-2.16066	7.7487	981.751	3.81368e-121	3.19109e-120
SPHK1		-2.16025	2.68752	494.963	3.13063e-77	1.04045e-76
F12		-2.15987	1.79674	321.95	3.23707e-56	7.72823e-56
TPK1		-2.1589	3.8312	327.085	6.75296e-57	1.62968e-56
LINC00299		-2.15884	-0.0907364	146.742	7.1006e-30	1.19174e-29
C1QA		-2.15832	4.88245	90.2824	7.92181e-20	1.16574e-19
DTX3		-2.15774	2.96794	222.774	4.38746e-42	8.59905e-42
ST3GAL4		-2.15773	6.13601	418.914	1.78372e-68	5.14436e-68
GBA		-2.15504	6.47095	805.676	3.49883e-107	2.08208e-106
TGM2		-2.15343	4.08187	178.196	4.31468e-35	7.72896e-35
ANO10		-2.15333	4.94403	922.426	1.23765e-116	9.17912e-116
IGFBP6		-2.15298	0.0939323	156.801	1.42975e-31	2.45538e-31
CAPZB		-2.15295	8.18867	1451.36	1.43381e-151	3.06764e-150
FAM27E3		-2.15293	0.725778	243.342	3.60853e-45	7.36872e-45
[truncated: 13,599 more rows]
