# Supplementary material for: Systematic Construction and Validation of an RNA-Binding Protein-Associated Prognostic Model for Acute Myeloid Leukemia
Source: Front Genet. 2021 Sep 24;12:715840. doi: 10.3389/fgene.2021.715840 (PMC8498117; doi:10.3389/fgene.2021.715840)
Supplement: Supplementary file 1 [file Data_Sheet_1.ZIP › Supplementary_material/SupplementaryTableS2.xlsx]

## Sheet: unicox
Supplementary Table S2. Univariate Cox regression analysis of differentially expressed RBPs genes.
Gene Symbol		logFC	FDR		HR	95%CI	P Value
XPO6		-4.487	8.68588e-189		1.292	( 1.09 ~ 1.53 )	0.00352452
RBM38		-4.264	1.54896e-120		1.274	( 1.06 ~ 1.52 )	0.00821029
TSEN34		-4.187	5.08776e-161		1.266	( 1.06 ~ 1.51 )	0.00800562
OASL		-4.141	1.32501e-99		1.381	( 1.17 ~ 1.63 )	0.000122056
ZFP36L1		-3.906	2.08724e-112		1.188	( 0.96 ~ 1.47 )	0.110149
DHX34		-3.771	7.7146e-191		1.356	( 1.12 ~ 1.64 )	0.00162849
ISG20		-3.704	4.50698e-147		1.483	( 1.23 ~ 1.79 )	4.61274e-05
MVP		-3.666	2.2236e-146		1.3	( 1.09 ~ 1.55 )	0.003227
EXOSC4		-3.333	2.00268e-99		1.402	( 1.18 ~ 1.67 )	0.000134413
RNASEK		-3.251	5.97932e-160		1.02	( 0.82 ~ 1.27 )	0.861272
GTPBP1		-3.087	8.6028e-103		1.186	( 0.99 ~ 1.43 )	0.0689961
NOP10		-3.05	2.63869e-154		1.156	( 1 ~ 1.33 )	0.0438514
UBA52		-3.042	1.18378e-123		1.165	( 0.95 ~ 1.43 )	0.137306
ZC3H12A		-2.981	1.50145e-121		1.168	( 0.99 ~ 1.38 )	0.0713415
RNASET2		-2.887	1.617e-122		0.973	( 0.79 ~ 1.19 )	0.791892
USB1		-2.762	2.52088e-138		1.193	( 0.99 ~ 1.44 )	0.0604063
MKRN1		-2.76	9.8952e-131		0.967	( 0.78 ~ 1.19 )	0.750458
IFIT2		-2.747	4.57692e-54		1.209	( 1.03 ~ 1.41 )	0.0166588
HABP4		-2.714	8.6611e-90		1.07	( 0.88 ~ 1.3 )	0.493001
MSL3		-2.706	3.69857e-98		1.194	( 0.99 ~ 1.45 )	0.0685158
PELO		-2.689	1.35981e-145		1.245	( 1.03 ~ 1.5 )	0.0222764
LSM10		-2.642	2.59398e-162		1.356	( 1.14 ~ 1.61 )	0.000515373
ZFP36		-2.609	3.24678e-81		1.352	( 1.08 ~ 1.69 )	0.00849593
TRIM25		-2.59	6.28347e-115		1.136	( 0.95 ~ 1.36 )	0.165852
MRPL55		-2.478	5.11355e-81		1.214	( 1.02 ~ 1.44 )	0.0265895
SMAD7		-2.427	5.57062e-59		1.026	( 0.84 ~ 1.25 )	0.797138
SRA1		-2.421	3.41968e-154		1.13	( 0.92 ~ 1.39 )	0.240106
IFIT3		-2.416	4.23049e-47		1.264	( 1.08 ~ 1.48 )	0.00299271
POLR2J		-2.374	7.54851e-146		1.169	( 0.96 ~ 1.43 )	0.124543
TRIM21		-2.294	3.78839e-86		1.272	( 1.07 ~ 1.52 )	0.0069561
YBX3		-2.289	1.06723e-57		0.817	( 0.66 ~ 1.01 )	0.0585617
NUDT16		-2.216	3.64969e-43		1.151	( 0.97 ~ 1.37 )	0.114929
N4BP1		-2.177	3.81853e-122		1.193	( 0.97 ~ 1.46 )	0.0924349
CASC3		-2.173	6.24914e-179		0.945	( 0.76 ~ 1.17 )	0.603068
MRPL28		-2.17	1.47129e-131		1.466	( 1.21 ~ 1.78 )	0.000118139
PCBP1		-2.08	1.49289e-166		1.163	( 0.96 ~ 1.41 )	0.12885
ZMAT5		-2.059	6.89805e-104		1.202	( 0.99 ~ 1.47 )	0.0691609
CD2BP2		-2.042	3.17189e-161		1.121	( 0.93 ~ 1.35 )	0.229086
SART1		-2.036	3.93033e-132		1.285	( 1.1 ~ 1.51 )	0.00206881
ERN1		-2.015	3.06229e-98		1.024	( 0.85 ~ 1.24 )	0.804539
ZMAT2		-2.01	2.66255e-121		0.96	( 0.78 ~ 1.18 )	0.693426
ZGPAT		-1.972	1.30496e-148		1.238	( 1.03 ~ 1.49 )	0.023203
HELZ2		-1.96	5.49622e-64		1.433	( 1.22 ~ 1.68 )	1.02001e-05
UPF1		-1.944	6.49973e-107		1.377	( 1.14 ~ 1.67 )	0.00110935
EEF1D		-1.939	1.52718e-146		1.122	( 0.93 ~ 1.35 )	0.222836
NOL3		-1.931	7.73857e-70		1.009	( 0.83 ~ 1.23 )	0.925919
FAM98C		-1.926	9.84362e-134		1.196	( 1 ~ 1.43 )	0.0486115
EIF4A3		-1.908	1.31711e-69		1.222	( 0.99 ~ 1.51 )	0.0617777
ZC3H3		-1.9	2.86603e-74		0.929	( 0.76 ~ 1.13 )	0.46596
RBM42		-1.884	3.27527e-118		1.243	( 1.04 ~ 1.48 )	0.0152782
AGFG1		-1.883	4.30783e-63		1.114	( 0.9 ~ 1.37 )	0.308462
MRPL41		-1.881	8.47348e-77		1.241	( 1.03 ~ 1.49 )	0.0217627
EIF1B		-1.837	4.70052e-109		1.074	( 0.9 ~ 1.28 )	0.427122
POLR2L		-1.822	4.31167e-97		1.307	( 1.08 ~ 1.58 )	0.00619619
TSEN54		-1.821	5.95406e-46		0.91	( 0.74 ~ 1.12 )	0.364119
TSR3		-1.811	5.01484e-109		1.395	( 1.14 ~ 1.71 )	0.00139983
POLR2E		-1.759	1.55199e-133		1.383	( 1.16 ~ 1.64 )	0.000238789
HNRNPH2		-1.756	8.72279e-110		1.187	( 0.98 ~ 1.44 )	0.0798739
NSUN5		-1.741	1.03021e-106		1.14	( 0.9 ~ 1.44 )	0.272553
RPS19BP1		-1.739	7.09892e-128		1.384	( 1.14 ~ 1.68 )	0.0010457
RALY		-1.732	6.45977e-134		1.169	( 0.97 ~ 1.41 )	0.106396
PATL2		-1.709	2.22856e-64		1.295	( 1.04 ~ 1.61 )	0.0189649
SUPT4H1		-1.708	1.20528e-99		0.855	( 0.7 ~ 1.05 )	0.132132
CARS2		-1.696	3.5644e-87		1.058	( 0.87 ~ 1.28 )	0.568655
NUDT16L1		-1.691	2.54046e-123		1.153	( 0.95 ~ 1.4 )	0.1483
RPLP2		-1.683	2.45593e-73		1.171	( 0.95 ~ 1.44 )	0.139601
AKAP17A		-1.68	5.28622e-127		0.947	( 0.78 ~ 1.14 )	0.565816
CLK3		-1.663	1.96928e-136		1.028	( 0.86 ~ 1.22 )	0.7565
IFIT1		-1.659	2.15752e-16		1.194	( 1.04 ~ 1.37 )	0.0130291
RPS28		-1.659	5.48815e-70		1.186	( 1.01 ~ 1.39 )	0.0343094
MRPL53		-1.651	1.16688e-107		1.285	( 1.07 ~ 1.54 )	0.00754677
RIOK3		-1.643	1.71576e-69		1.035	( 0.83 ~ 1.29 )	0.756383
C11orf68		-1.633	7.69553e-71		1.335	( 1.1 ~ 1.62 )	0.00371974
PCBP4		-1.615	2.86477e-37		0.859	( 0.7 ~ 1.06 )	0.157034
AKAP8L		-1.604	1.51859e-105		1.16	( 0.96 ~ 1.4 )	0.115967
THOC5		-1.597	5.49367e-65		1.201	( 0.97 ~ 1.49 )	0.0952383
LENG9		-1.592	8.06992e-41		1.172	( 0.92 ~ 1.5 )	0.207445
GPKOW		-1.574	2.30218e-149		1.331	( 1.08 ~ 1.64 )	0.00733425
RNASE6		-1.554	4.66299e-22		1.073	( 0.88 ~ 1.3 )	0.478187
CLP1		-1.535	4.35213e-69		1.259	( 1.02 ~ 1.55 )	0.0311738
KAT8		-1.532	1.24618e-81		1.238	( 1.02 ~ 1.5 )	0.0293508
NELFE		-1.532	1.42682e-139		1.423	( 1.16 ~ 1.74 )	0.000689345
ATXN1		-1.531	2.90241e-54		0.777	( 0.64 ~ 0.95 )	0.0119387
RPP21		-1.527	1.67873e-106		1.319	( 1.08 ~ 1.62 )	0.00752791
CIRBP		-1.524	1.0695e-111		1.308	( 1.05 ~ 1.63 )	0.0167055
CWF19L1		-1.523	3.15444e-79		1.188	( 0.97 ~ 1.46 )	0.103562
EIF3G		-1.52	4.49698e-95		1.261	( 1.09 ~ 1.46 )	0.00231171
U2AF1L4		-1.517	6.26767e-79		1.085	( 0.9 ~ 1.31 )	0.391802
TSR2		-1.509	2.82192e-137		1.365	( 1.16 ~ 1.61 )	0.000203543
TRMT5		1.504	1.42997e-93		1.152	( 0.93 ~ 1.43 )	0.200152
EXOSC6		1.51	1.13805e-110		0.931	( 0.77 ~ 1.13 )	0.465799
LSM3		1.513	5.31799e-76		1.094	( 0.92 ~ 1.29 )	0.295633
GEMIN2		1.518	3.66128e-87		1.04	( 0.85 ~ 1.27 )	0.707878
DIS3		1.52	5.30303e-107		1.103	( 0.9 ~ 1.35 )	0.345493
LSM11		1.52	1.33874e-98		0.908	( 0.74 ~ 1.11 )	0.346812
MATR3		1.529	7.85839e-112		0.903	( 0.74 ~ 1.1 )	0.305648
PSTK		1.535	2.6249e-106		0.916	( 0.75 ~ 1.11 )	0.370667
RPS3A		1.54	3.91135e-53		0.908	( 0.74 ~ 1.11 )	0.355382
GFM1		1.541	4.16032e-135		1.048	( 0.86 ~ 1.27 )	0.639786
PRPF4B		1.542	9.1972e-129		0.821	( 0.67 ~ 1.01 )	0.0580991
SMG1		1.543	4.70678e-110		0.894	( 0.73 ~ 1.1 )	0.29241
MRPL19		1.545	2.243e-126		1.092	( 0.89 ~ 1.35 )	0.409306
POLR2K		1.551	1.10112e-67		1.076	( 0.89 ~ 1.3 )	0.440564
DDX52		1.571	1.28005e-146		0.846	( 0.69 ~ 1.04 )	0.104624
CMTR2		1.574	5.45695e-72		0.989	( 0.8 ~ 1.23 )	0.923691
XPO1		1.574	1.17655e-104		0.958	( 0.79 ~ 1.17 )	0.67263
PIWIL2		1.577	1.19361e-34		0.972	( 0.8 ~ 1.19 )	0.78128
ANGEL2		1.579	5.00432e-110		0.934	( 0.77 ~ 1.14 )	0.496315
GEMIN5		1.585	1.20575e-119		0.863	( 0.7 ~ 1.06 )	0.162687
SMN2		1.586	2.47384e-48		0.753	( 0.61 ~ 0.92 )	0.00647968
FASTKD2		1.587	9.14199e-137		1.053	( 0.86 ~ 1.29 )	0.612329
RPL17		1.587	5.5331e-65		0.862	( 0.69 ~ 1.08 )	0.1894
RSL24D1		1.592	2.12965e-60		0.899	( 0.73 ~ 1.1 )	0.30744
R3HDM1		1.596	1.00865e-148		1.069	( 0.87 ~ 1.32 )	0.533682
EXOG		1.597	5.45817e-117		1.048	( 0.86 ~ 1.27 )	0.630256
HTATSF1		1.597	9.78421e-146		1.323	( 1.06 ~ 1.64 )	0.011427
DNAJC21		1.606	5.84825e-150		0.985	( 0.8 ~ 1.21 )	0.883905
G3BP1		1.609	2.02457e-178		0.823	( 0.66 ~ 1.03 )	0.091171
XPOT		1.609	5.28776e-142		0.875	( 0.71 ~ 1.08 )	0.213492
TRA2B		1.61	1.951e-126		0.838	( 0.68 ~ 1.04 )	0.10139
NMD3		1.611	4.17945e-95		0.937	( 0.77 ~ 1.14 )	0.515756
NOL11		1.611	1.44778e-129		0.933	( 0.77 ~ 1.13 )	0.482365
PTCD3		1.617	3.24813e-143		0.941	( 0.77 ~ 1.15 )	0.559186
GCFC2		1.622	1.16245e-96		1.098	( 0.92 ~ 1.32 )	0.308883
DDX10		1.624	1.28361e-86		1.03	( 0.84 ~ 1.26 )	0.774917
RRP1B		1.625	4.49229e-118		1.244	( 1.03 ~ 1.5 )	0.0210745
IPO9		1.626	2.00286e-177		1.22	( 0.98 ~ 1.52 )	0.0774697
BZW2		1.635	3.35987e-147		1.044	( 0.86 ~ 1.27 )	0.663219
DIMT1		1.635	6.68653e-136		0.866	( 0.71 ~ 1.05 )	0.145963
TNRC6A		1.637	2.4769e-152		0.918	( 0.76 ~ 1.11 )	0.368372
NOLC1		1.64	9.8157e-117		1.134	( 0.93 ~ 1.38 )	0.213296
TSR1		1.641	3.11178e-162		0.977	( 0.8 ~ 1.19 )	0.816506
NUFIP1		1.642	7.58588e-119		0.917	( 0.76 ~ 1.11 )	0.365886
SSB		1.65	1.54979e-122		1.025	( 0.84 ~ 1.25 )	0.801968
ZC3H14		1.653	3.63541e-206		0.92	( 0.75 ~ 1.13 )	0.42748
SECISBP2L		1.655	4.5298e-103		0.892	( 0.73 ~ 1.09 )	0.272848
GTPBP10		1.657	3.8259e-117		0.765	( 0.62 ~ 0.95 )	0.0138905
FAM98A		1.661	3.81456e-142		1.048	( 0.87 ~ 1.27 )	0.624186
IGF2BP3		1.669	6.5856e-29		1.342	( 1.11 ~ 1.62 )	0.00209335
GNL3		1.673	9.39888e-122		0.977	( 0.79 ~ 1.21 )	0.829647
NOL8		1.673	1.11974e-148		0.993	( 0.82 ~ 1.21 )	0.943105
GUF1		1.688	2.62002e-188		0.97	( 0.8 ~ 1.18 )	0.766715
SON		1.692	5.30776e-148		1.167	( 0.92 ~ 1.49 )	0.213118
ZMAT3		1.692	4.20528e-94		0.784	( 0.63 ~ 0.98 )	0.0323903
PDE12		1.695	2.60475e-153		1.096	( 0.9 ~ 1.34 )	0.373663
HELZ		1.699	1.47059e-137		0.925	( 0.76 ~ 1.12 )	0.428335
MAK16		1.705	4.38583e-135		0.997	( 0.8 ~ 1.24 )	0.977364
NXT2		1.713	1.2965e-67		1.067	( 0.87 ~ 1.31 )	0.538109
MTPAP		1.714	1.14412e-156		0.879	( 0.72 ~ 1.08 )	0.218816
PPRC1		1.721	9.5049e-121		1.027	( 0.86 ~ 1.23 )	0.773727
RPL22L1		1.726	5.3623e-62		0.995	( 0.81 ~ 1.22 )	0.962704
SNRPE		1.733	5.05457e-123		0.926	( 0.76 ~ 1.13 )	0.445748
MRPL3		1.74	3.99185e-118		0.959	( 0.79 ~ 1.16 )	0.663144
RPF2		1.741	1.23889e-140		1.014	( 0.84 ~ 1.22 )	0.886946
RANBP6		1.744	2.26594e-77		1.076	( 0.87 ~ 1.33 )	0.4954
XPO5		1.745	3.48281e-165		0.961	( 0.79 ~ 1.17 )	0.694026
RBM25		1.747	1.0774e-134		0.884	( 0.73 ~ 1.07 )	0.21166
THOC1		1.748	1.77083e-140		0.808	( 0.66 ~ 0.99 )	0.0391296
NOM1		1.749	1.74113e-133		0.87	( 0.7 ~ 1.08 )	0.199042
NUDT21		1.755	4.0661e-166		1.166	( 0.94 ~ 1.44 )	0.153262
THUMPD1		1.755	1.01418e-106		0.724	( 0.54 ~ 0.96 )	0.0271006
IREB2		1.756	6.07593e-145		0.922	( 0.75 ~ 1.13 )	0.432724
DROSHA		1.757	1.64576e-162		1.015	( 0.84 ~ 1.23 )	0.874706
RPL7		1.765	2.7062e-69		0.949	( 0.78 ~ 1.16 )	0.609604
NSUN6		1.774	6.57807e-120		0.978	( 0.79 ~ 1.2 )	0.835227
RBBP6		1.775	6.2167e-187		0.972	( 0.81 ~ 1.17 )	0.765702
SEPSECS		1.775	1.79878e-117		0.871	( 0.71 ~ 1.07 )	0.184966
LUC7L3		1.787	1.06987e-141		1.105	( 0.89 ~ 1.37 )	0.361464
EIF5B		1.79	3.49935e-127		1.013	( 0.84 ~ 1.22 )	0.892862
RPS27L		1.79	9.34141e-98		0.977	( 0.79 ~ 1.2 )	0.829916
PUM1		1.801	2.96981e-158		0.938	( 0.78 ~ 1.13 )	0.505322
EEF1B2		1.804	6.22938e-90		0.932	( 0.76 ~ 1.14 )	0.500848
TRDMT1		1.804	3.57694e-101		0.944	( 0.77 ~ 1.15 )	0.56683
ANKRD17		1.822	2.70744e-166		1.005	( 0.82 ~ 1.23 )	0.957828
DIS3L		1.827	5.19418e-170		1.117	( 0.9 ~ 1.38 )	0.311407
UTP14C		1.828	3.26759e-107		1.002	( 0.82 ~ 1.23 )	0.983708
ALKBH8		1.834	2.45912e-89		1.018	( 0.83 ~ 1.25 )	0.864455
EIF1AX		1.834	9.9483e-118		1.103	( 0.9 ~ 1.35 )	0.339614
UPF3B		1.837	5.76459e-129		1.069	( 0.87 ~ 1.32 )	0.534434
THUMPD2		1.838	2.13511e-127		1.117	( 0.92 ~ 1.36 )	0.265851
CD3EAP		1.842	1.57534e-92		1.253	( 1.05 ~ 1.49 )	0.0112976
DUS4L		1.843	9.89518e-120		0.781	( 0.63 ~ 0.96 )	0.0211981
TRMT11		1.848	2.57316e-95		1.11	( 0.91 ~ 1.35 )	0.299328
RBMS2		1.849	9.5182e-116		0.917	( 0.74 ~ 1.14 )	0.428381
IPO5		1.871	2.09907e-160		1.003	( 0.83 ~ 1.21 )	0.975454
DCAF13		1.884	3.74686e-140		1.051	( 0.86 ~ 1.28 )	0.621924
LARP1		1.884	4.74227e-165		0.786	( 0.63 ~ 0.98 )	0.0328287
TRNT1		1.89	3.42335e-131		0.703	( 0.56 ~ 0.89 )	0.00304572
SYNCRIP		1.891	2.92082e-208		0.968	( 0.79 ~ 1.19 )	0.756979
ZC3H13		1.894	6.59475e-153		1	( 0.83 ~ 1.2 )	0.999385
BRIX1		1.897	1.1729e-144		1.008	( 0.83 ~ 1.23 )	0.93564
CPSF6		1.913	2.36971e-195		0.946	( 0.76 ~ 1.17 )	0.605629
NOL9		1.914	3.54185e-182		1.063	( 0.87 ~ 1.3 )	0.549281
UTP23		1.924	9.78864e-143		1.141	( 0.95 ~ 1.36 )	0.148393
DARS2		1.926	5.73217e-166		1.057	( 0.86 ~ 1.31 )	0.606265
MRPL1		1.928	1.592e-82		1.013	( 0.85 ~ 1.21 )	0.888461
HNRNPA1L2		1.93	5.1588e-117		0.83	( 0.67 ~ 1.02 )	0.0823904
MAGOHB		1.932	2.23592e-136		0.887	( 0.72 ~ 1.09 )	0.249148
RBM12B		1.934	9.81198e-102		1.024	( 0.83 ~ 1.26 )	0.827177
UTP15		1.935	6.27083e-144		0.882	( 0.72 ~ 1.08 )	0.219757
PURA		1.944	4.63502e-121		1.022	( 0.85 ~ 1.24 )	0.820896
WDR36		1.952	1.98452e-144		0.987	( 0.8 ~ 1.22 )	0.903629
RBM28		1.96	4.23528e-184		0.85	( 0.69 ~ 1.04 )	0.121036
SHQ1		1.969	2.32771e-159		1.011	( 0.84 ~ 1.22 )	0.907819
NOP58		1.981	9.19575e-128		1.04	( 0.85 ~ 1.27 )	0.705723
WDR3		1.981	7.84515e-142		1.149	( 0.92 ~ 1.44 )	0.227546
NARS2		1.984	1.10857e-144		0.866	( 0.69 ~ 1.09 )	0.216337
GNL3L		1.986	2.0924e-173		1.194	( 0.97 ~ 1.47 )	0.0969078
KHDC1		1.986	3.13028e-82		1.227	( 1.02 ~ 1.47 )	0.0270146
SMAD5		1.988	3.18239e-128		0.854	( 0.65 ~ 1.12 )	0.252415
U2SURP		1.99	4.36496e-178		0.957	( 0.79 ~ 1.16 )	0.658997
BARD1		1.994	5.46272e-101		1.079	( 0.89 ~ 1.31 )	0.435961
UBAP2		1.997	1.12928e-132		1.043	( 0.85 ~ 1.28 )	0.686012
RPL36A		2.002	3.31787e-66		0.907	( 0.73 ~ 1.13 )	0.3793
ZC3H8		2.016	2.53512e-162		1.027	( 0.82 ~ 1.28 )	0.813845
FTO		2.017	1.21552e-75		0.835	( 0.64 ~ 1.1 )	0.198837
ZNHIT6		2.024	1.57827e-136		1.038	( 0.86 ~ 1.26 )	0.708699
EZH2		2.042	5.95414e-120		0.941	( 0.76 ~ 1.16 )	0.575764
NAF1		2.042	2.15067e-143		0.889	( 0.74 ~ 1.08 )	0.22543
SRSF10		2.054	5.38909e-147		0.976	( 0.8 ~ 1.18 )	0.808147
PNPT1		2.057	2.25442e-142		1.009	( 0.83 ~ 1.23 )	0.931694
ADAT2		2.063	1.67153e-107		1.074	( 0.87 ~ 1.33 )	0.513299
SNRPD1		2.07	6.05999e-140		0.965	( 0.79 ~ 1.18 )	0.724202
NOC3L		2.072	1.6895e-119		1.066	( 0.88 ~ 1.29 )	0.511516
WDR43		2.08	2.81507e-163		1.064	( 0.86 ~ 1.32 )	0.563177
ASH1L		2.094	4.80618e-159		0.822	( 0.68 ~ 1 )	0.0449809
TFB2M		2.102	9.21939e-136		0.977	( 0.78 ~ 1.23 )	0.839927
INTS7		2.105	1.92396e-190		1.075	( 0.87 ~ 1.32 )	0.493676
SRFBP1		2.107	1.52231e-128		0.834	( 0.68 ~ 1.02 )	0.081949
RPL34		2.125	1.0761e-70		0.875	( 0.7 ~ 1.09 )	0.238272
FAM120C		2.126	3.51156e-148		0.972	( 0.79 ~ 1.2 )	0.795035
DHX33		2.139	9.28391e-166		0.851	( 0.69 ~ 1.05 )	0.137043
MRPL42		2.14	2.66417e-178		1.063	( 0.87 ~ 1.3 )	0.549113
RBPMS		2.146	1.66358e-58		1.243	( 0.97 ~ 1.59 )	0.0858252
RRP15		2.148	1.53853e-149		0.935	( 0.77 ~ 1.13 )	0.483627
PIWIL4		2.164	6.25391e-85		0.9	( 0.7 ~ 1.16 )	0.415645
MARS2		2.169	3.88733e-123		1.078	( 0.87 ~ 1.34 )	0.490627
THOC2		2.169	6.47966e-197		0.958	( 0.79 ~ 1.16 )	0.663718
IPO7		2.175	2.50866e-174		0.906	( 0.75 ~ 1.1 )	0.32024
EIF2AK4		2.179	2.77611e-208		1.382	( 1.13 ~ 1.68 )	0.00132173
TRUB1		2.205	3.15689e-107		0.903	( 0.73 ~ 1.12 )	0.362263
TRMT13		2.206	9.17912e-116		0.885	( 0.71 ~ 1.1 )	0.276164
STRBP		2.207	1.50573e-132		1.025	( 0.84 ~ 1.24 )	0.807085
TCERG1		2.211	5.31627e-163		0.807	( 0.65 ~ 1 )	0.0452664
LRPPRC		2.218	2.92846e-178		1.026	( 0.84 ~ 1.25 )	0.803192
DNAAF2		2.225	3.79924e-149		0.767	( 0.62 ~ 0.95 )	0.0155801
RPL26		2.229	1.33129e-89		0.885	( 0.71 ~ 1.1 )	0.274885
RBM26		2.23	6.42562e-206		0.918	( 0.75 ~ 1.12 )	0.409195
CCAR1		2.24	2.5633e-171		1.048	( 0.84 ~ 1.3 )	0.676926
PTCD2		2.244	6.61242e-158		1.093	( 0.86 ~ 1.39 )	0.472204
AGO3		2.265	7.8358e-205		0.834	( 0.66 ~ 1.06 )	0.133575
URB1		2.266	1.61616e-156		1.134	( 0.91 ~ 1.41 )	0.252059
RNASEH2B		2.28	2.22367e-187		0.752	( 0.61 ~ 0.93 )	0.00927756
PRIM1		2.291	3.25369e-144		0.979	( 0.81 ~ 1.19 )	0.828695
TYW3		2.321	1.31014e-189		1.001	( 0.83 ~ 1.21 )	0.995631
EEF2K		2.332	2.87883e-151		0.852	( 0.68 ~ 1.07 )	0.164897
AFF3		2.408	4.13186e-69		1.056	( 0.87 ~ 1.28 )	0.586873
WDR12		2.428	4.56445e-178		1.03	( 0.82 ~ 1.3 )	0.803081
LARP1B		2.434	3.7016e-146		0.727	( 0.58 ~ 0.91 )	0.00607315
LARP4		2.441	2.75731e-179		0.984	( 0.81 ~ 1.19 )	0.864885
HEATR1		2.453	6.23695e-182		1.026	( 0.83 ~ 1.27 )	0.818738
MSI2		2.46	2.74196e-112		0.904	( 0.74 ~ 1.11 )	0.340725
RPS24		2.475	1.10021e-103		0.88	( 0.7 ~ 1.11 )	0.275782
EEF1E1		2.48	3.45989e-114		0.953	( 0.77 ~ 1.18 )	0.658356
KRR1		2.499	9.37312e-177		0.979	( 0.8 ~ 1.2 )	0.838889
PUS7L		2.511	1.79638e-144		0.995	( 0.81 ~ 1.21 )	0.960436
XPO4		2.537	7.96364e-191		0.893	( 0.73 ~ 1.09 )	0.276204
ABCE1		2.573	2.2064e-174		1.039	( 0.85 ~ 1.27 )	0.713589
INTS2		2.582	7.49365e-169		0.962	( 0.79 ~ 1.17 )	0.694359
TSEN2		2.643	1.24404e-198		0.893	( 0.72 ~ 1.1 )	0.291644
SREK1		2.695	9.11936e-176		0.843	( 0.68 ~ 1.04 )	0.109459
ZC3H12B		2.695	1.62004e-127		0.933	( 0.77 ~ 1.14 )	0.488026
PIH1D2		2.703	6.86739e-61		1.018	( 0.82 ~ 1.27 )	0.86934
BRCA1		2.71	7.08932e-151		1.06	( 0.87 ~ 1.3 )	0.570381
UTP20		2.746	7.90809e-161		0.974	( 0.81 ~ 1.18 )	0.785206
ZNF326		2.751	2.36172e-206		0.897	( 0.73 ~ 1.1 )	0.299583
RPP40		2.8	2.52406e-150		0.984	( 0.8 ~ 1.21 )	0.880091
PUS7		2.816	5.43076e-159		0.851	( 0.69 ~ 1.04 )	0.122344
SRSF12		2.819	6.01629e-114		0.828	( 0.65 ~ 1.05 )	0.1211
URB2		2.831	3.27033e-185		1.13	( 0.91 ~ 1.4 )	0.258912
PPARGC1B		2.835	2.15523e-155		1.14	( 0.93 ~ 1.39 )	0.194966
EXO1		2.843	8.05596e-80		1.214	( 0.99 ~ 1.5 )	0.0672594
TTF2		2.843	1.87904e-205		1.094	( 0.89 ~ 1.35 )	0.394392
RBM41		2.911	4.62169e-198		1.007	( 0.81 ~ 1.25 )	0.949586
FASTKD1		2.948	4.51046e-186		1.133	( 0.9 ~ 1.43 )	0.295008
ESF1		3.161	2.39672e-170		1.022	( 0.86 ~ 1.22 )	0.808265
NPM2		3.272	4.36813e-87		0.998	( 0.81 ~ 1.23 )	0.982654
TARBP1		3.282	2.16199e-179		0.966	( 0.79 ~ 1.19 )	0.744179
ERI2		3.301	1.15607e-171		1.068	( 0.88 ~ 1.3 )	0.501214
AFF2		3.407	6.23403e-72		0.612	( 0.41 ~ 0.92 )	0.0193606
RAVER2		3.532	6.82767e-145		0.923	( 0.76 ~ 1.13 )	0.42706
ESRP2		3.641	8.78564e-130		0.887	( 0.72 ~ 1.09 )	0.256443
LIN28A		4.623	6.65402e-140		0.933	( 0.75 ~ 1.16 )	0.534549
MEX3A		4.661	7.64138e-105		0.747	( 0.57 ~ 0.98 )	0.033918
NYNRIN		4.772	2.24144e-161		1.153	( 0.97 ~ 1.37 )	0.11052
DNMT3B		5.206	7.16821e-198		1.248	( 1.04 ~ 1.5 )	0.0169575
MEX3B		5.385	5.95408e-180		0.824	( 0.66 ~ 1.03 )	0.0954307
ZC3HAV1L		5.727	4.32137e-192		0.839	( 0.67 ~ 1.06 )	0.133032
