# Supplementary material for: Systematic Construction and Validation of an RNA-Binding Protein-Associated Prognostic Model for Acute Myeloid Leukemia
Source: Front Genet. 2021 Sep 24;12:715840. doi: 10.3389/fgene.2021.715840 (PMC8498117; doi:10.3389/fgene.2021.715840)
Supplement: Supplementary file 1 [file Data_Sheet_1.ZIP › Supplementary_material/SupplementaryTableS3.xlsx]

## Sheet: GO_Result
SupplementaryTableS3 sheet1. GO analysis of the 322 differentially expressed RBP-encoding genes.
ONTOLOGY	ID	Description	GeneRatio	P value	Count
BP	GO:0034470	ncRNA processing	77/308	8.13481e-62	77
BP	GO:0042254	ribosome biogenesis	63/308	7.12784e-52	63
BP	GO:0016072	rRNA metabolic process	55/308	8.20762e-46	55
BP	GO:0008380	RNA splicing	69/308	1.0594e-45	69
BP	GO:0006364	rRNA processing	50/308	2.67233e-43	50
BP	GO:0006401	RNA catabolic process	61/308	2.04422e-41	61
BP	GO:0090501	RNA phosphodiester bond hydrolysis	38/308	5.83869e-34	38
BP	GO:0006402	mRNA catabolic process	52/308	1.27728e-33	52
BP	GO:0090305	nucleic acid phosphodiester bond hydrolysis	44/308	7.55569e-29	44
BP	GO:1903311	regulation of mRNA metabolic process	45/308	1.39944e-28	45
BP	GO:0000377	RNA splicing, via transesterification reactions with bulged adenosine as nucleophile	47/308	1.3145e-27	47
BP	GO:0000398	mRNA splicing, via spliceosome	47/308	1.3145e-27	47
BP	GO:0000375	RNA splicing, via transesterification reactions	47/308	1.87074e-27	47
BP	GO:0006403	RNA localization	37/308	6.2506e-26	37
BP	GO:0050657	nucleic acid transport	32/308	5.81989e-23	32
BP	GO:0050658	RNA transport	32/308	5.81989e-23	32
BP	GO:0051236	establishment of RNA localization	32/308	9.53893e-23	32
BP	GO:0000956	nuclear-transcribed mRNA catabolic process	32/308	5.42159e-22	32
BP	GO:0090502	RNA phosphodiester bond hydrolysis, endonucleolytic	22/308	1.28525e-21	22
BP	GO:0006399	tRNA metabolic process	30/308	9.4694e-21	30
BP	GO:0006913	nucleocytoplasmic transport	38/308	1.11181e-20	38
BP	GO:0051169	nuclear transport	38/308	1.51115e-20	38
BP	GO:0031123	RNA 3'-end processing	27/308	1.66035e-20	27
BP	GO:0006417	regulation of translation	41/308	4.87837e-20	41
BP	GO:0015931	nucleobase-containing compound transport	32/308	6.23465e-20	32
BP	GO:0071826	ribonucleoprotein complex subunit organization	34/308	2.51473e-19	34
BP	GO:0061013	regulation of mRNA catabolic process	29/308	2.70775e-19	29
BP	GO:0022618	ribonucleoprotein complex assembly	33/308	4.78169e-19	33
BP	GO:0034248	regulation of cellular amide metabolic process	42/308	8.7642e-19	42
BP	GO:0009451	RNA modification	26/308	2.0424e-18	26
BP	GO:0051168	nuclear export	26/308	1.70196e-16	26
BP	GO:0008033	tRNA processing	22/308	2.50368e-16	22
BP	GO:0043487	regulation of RNA stability	25/308	4.17765e-16	25
BP	GO:0051028	mRNA transport	23/308	6.62207e-16	23
BP	GO:0043488	regulation of mRNA stability	24/308	1.96471e-15	24
BP	GO:0031124	mRNA 3'-end processing	19/308	2.07586e-15	19
BP	GO:0006405	RNA export from nucleus	21/308	7.08077e-15	21
BP	GO:0006611	protein export from nucleus	23/308	2.51623e-14	23
BP	GO:0043484	regulation of RNA splicing	20/308	8.2363e-14	20
BP	GO:0042274	ribosomal small subunit biogenesis	15/308	2.07486e-13	15
BP	GO:0006414	translational elongation	19/308	6.85113e-13	19
BP	GO:0019080	viral gene expression	22/308	8.99385e-13	22
BP	GO:0050684	regulation of mRNA processing	19/308	1.18153e-12	19
BP	GO:0000184	nuclear-transcribed mRNA catabolic process, nonsense-mediated decay	18/308	1.1898e-12	18
BP	GO:0071426	ribonucleoprotein complex export from nucleus	18/308	3.21581e-12	18
BP	GO:0071166	ribonucleoprotein complex localization	18/308	3.68688e-12	18
BP	GO:0017148	negative regulation of translation	22/308	5.58814e-12	22
BP	GO:0030490	maturation of SSU-rRNA	12/308	7.73659e-12	12
BP	GO:0006400	tRNA modification	15/308	9.86296e-12	15
BP	GO:1903313	positive regulation of mRNA metabolic process	14/308	3.26705e-11	14
BP	GO:0034249	negative regulation of cellular amide metabolic process	22/308	3.43928e-11	22
BP	GO:1903312	negative regulation of mRNA metabolic process	14/308	3.9124e-11	14
BP	GO:0034661	ncRNA catabolic process	10/308	4.21341e-11	10
BP	GO:0001510	RNA methylation	14/308	5.56604e-11	14
BP	GO:0090503	RNA phosphodiester bond hydrolysis, exonucleolytic	11/308	5.59867e-11	11
BP	GO:0019083	viral transcription	19/308	1.15226e-10	19
BP	GO:0140053	mitochondrial gene expression	18/308	2.03068e-10	18
BP	GO:0061014	positive regulation of mRNA catabolic process	11/308	2.70629e-10	11
BP	GO:0006413	translational initiation	19/308	5.12563e-10	19
BP	GO:0042273	ribosomal large subunit biogenesis	12/308	1.7617e-09	12
BP	GO:0043414	macromolecule methylation	23/308	1.96733e-09	23
BP	GO:0032259	methylation	24/308	1.05665e-08	24
BP	GO:0030488	tRNA methylation	9/308	1.10524e-08	9
BP	GO:2000232	regulation of rRNA processing	6/308	1.63234e-08	6
BP	GO:0045727	positive regulation of translation	14/308	2.39483e-08	14
BP	GO:0000959	mitochondrial RNA metabolic process	9/308	2.77564e-08	9
BP	GO:0000470	maturation of LSU-rRNA	7/308	2.96282e-08	7
BP	GO:0006406	mRNA export from nucleus	13/308	3.67815e-08	13
BP	GO:0071427	mRNA-containing ribonucleoprotein complex export from nucleus	13/308	3.67815e-08	13
BP	GO:0006353	DNA-templated transcription, termination	11/308	3.94972e-08	11
BP	GO:1902369	negative regulation of RNA catabolic process	10/308	3.96755e-08	10
BP	GO:0031503	protein-containing complex localization	20/308	4.82958e-08	20
BP	GO:0000463	maturation of LSU-rRNA from tricistronic rRNA transcript (SSU-rRNA, 5.8S rRNA, LSU-rRNA)	6/308	5.15921e-08	6
BP	GO:0090069	regulation of ribosome biogenesis	6/308	5.15921e-08	6
BP	GO:0050792	regulation of viral process	17/308	6.86773e-08	17
BP	GO:0051607	defense response to virus	18/308	9.20907e-08	18
BP	GO:0008334	histone mRNA metabolic process	7/308	1.15732e-07	7
BP	GO:0043903	regulation of symbiosis, encompassing mutualism through parasitism	17/308	1.76375e-07	17
BP	GO:0000387	spliceosomal snRNP assembly	9/308	1.88748e-07	9
BP	GO:0034250	positive regulation of cellular amide metabolic process	14/308	2.52055e-07	14
BP	GO:0031440	regulation of mRNA 3'-end processing	7/308	2.73209e-07	7
BP	GO:0006354	DNA-templated transcription, elongation	12/308	3.32686e-07	12
BP	GO:0032543	mitochondrial translation	13/308	3.7625e-07	13
BP	GO:0016074	snoRNA metabolic process	6/308	4.34769e-07	6
BP	GO:0016075	rRNA catabolic process	6/308	4.34769e-07	6
BP	GO:0061157	mRNA destabilization	7/308	4.56635e-07	7
BP	GO:0000491	small nucleolar ribonucleoprotein complex assembly	5/308	5.03821e-07	5
BP	GO:0006378	mRNA polyadenylation	8/308	5.29872e-07	8
BP	GO:0000288	nuclear-transcribed mRNA catabolic process, deadenylation-dependent decay	10/308	5.33077e-07	10
BP	GO:0060147	regulation of posttranscriptional gene silencing	12/308	5.36419e-07	12
BP	GO:0060966	regulation of gene silencing by RNA	12/308	5.36419e-07	12
BP	GO:0048024	regulation of mRNA splicing, via spliceosome	11/308	6.45358e-07	11
BP	GO:0006356	regulation of transcription by RNA polymerase I	7/308	7.33904e-07	7
BP	GO:0050779	RNA destabilization	7/308	7.33904e-07	7
BP	GO:0043631	RNA polyadenylation	8/308	7.58088e-07	8
BP	GO:0000966	RNA 5'-end processing	6/308	8.45666e-07	6
BP	GO:0016073	snRNA metabolic process	11/308	8.76196e-07	11
BP	GO:0006360	transcription by RNA polymerase I	9/308	1.00063e-06	9
BP	GO:0046782	regulation of viral transcription	9/308	1.00063e-06	9
BP	GO:0006415	translational termination	11/308	1.17686e-06	11
BP	GO:0043489	RNA stabilization	8/308	1.47301e-06	8
BP	GO:0048524	positive regulation of viral process	11/308	1.56476e-06	11
BP	GO:0000154	rRNA modification	7/308	1.72006e-06	7
BP	GO:0031050	dsRNA processing	8/308	1.72225e-06	8
BP	GO:0070918	production of small RNA involved in gene silencing by RNA	8/308	1.72225e-06	8
BP	GO:0070125	mitochondrial translational elongation	10/308	1.86929e-06	10
BP	GO:1902373	negative regulation of mRNA catabolic process	8/308	2.00648e-06	8
BP	GO:0009615	response to virus	19/308	2.20298e-06	19
BP	GO:0051170	import into nucleus	13/308	3.20876e-06	13
BP	GO:0050434	positive regulation of viral transcription	7/308	4.31649e-06	7
BP	GO:0000394	RNA splicing, via endonucleolytic cleavage and ligation	5/308	4.45066e-06	5
BP	GO:0061158	3'-UTR-mediated mRNA destabilization	5/308	4.45066e-06	5
BP	GO:0050686	negative regulation of mRNA processing	6/308	5.32678e-06	6
BP	GO:0001522	pseudouridine synthesis	5/308	6.22014e-06	5
BP	GO:1900363	regulation of mRNA polyadenylation	5/308	6.22014e-06	5
BP	GO:0010586	miRNA metabolic process	6/308	8.16553e-06	6
BP	GO:0048255	mRNA stabilization	7/308	8.23448e-06	7
BP	GO:0046822	regulation of nucleocytoplasmic transport	10/308	8.56918e-06	10
BP	GO:0006614	SRP-dependent cotranslational protein targeting to membrane	10/308	9.33483e-06	10
BP	GO:0035196	production of miRNAs involved in gene silencing by miRNA	7/308	9.5764e-06	7
BP	GO:0000245	spliceosomal complex assembly	9/308	1.00243e-05	9
BP	GO:0060968	regulation of gene silencing	12/308	1.04015e-05	12
BP	GO:0098781	ncRNA transcription	10/308	1.10448e-05	10
BP	GO:0043628	ncRNA 3'-end processing	7/308	1.2807e-05	7
BP	GO:0006613	cotranslational protein targeting to membrane	10/308	1.30183e-05	10
BP	GO:0043900	regulation of multi-organism process	20/308	1.42111e-05	20
BP	GO:0043902	positive regulation of multi-organism process	13/308	1.51858e-05	13
BP	GO:0070126	mitochondrial translational termination	9/308	1.61058e-05	9
BP	GO:0032784	regulation of DNA-templated transcription, elongation	7/308	1.68908e-05	7
BP	GO:0060964	regulation of gene silencing by miRNA	10/308	1.78908e-05	10
BP	GO:0000462	maturation of SSU-rRNA from tricistronic rRNA transcript (SSU-rRNA, 5.8S rRNA, LSU-rRNA)	6/308	2.08257e-05	6
BP	GO:0006369	termination of RNA polymerase II transcription	6/308	2.08257e-05	6
BP	GO:0045943	positive regulation of transcription by RNA polymerase I	5/308	2.47365e-05	5
BP	GO:0045047	protein targeting to ER	10/308	2.61197e-05	10
BP	GO:0071044	histone mRNA catabolic process	4/308	3.23888e-05	4
BP	GO:0072599	establishment of protein localization to endoplasmic reticulum	10/308	3.48601e-05	10
BP	GO:0000380	alternative mRNA splicing, via spliceosome	8/308	3.56918e-05	8
BP	GO:0060148	positive regulation of posttranscriptional gene silencing	5/308	3.88593e-05	5
BP	GO:1902570	protein localization to nucleolus	4/308	6.3809e-05	4
BP	GO:0000460	maturation of 5.8S rRNA	5/308	7.08731e-05	5
BP	GO:0042255	ribosome assembly	7/308	7.79147e-05	7
BP	GO:0006388	tRNA splicing, via endonucleolytic cleavage and ligation	4/308	8.58844e-05	4
BP	GO:0000381	regulation of alternative mRNA splicing, via spliceosome	7/308	9.53243e-05	7
BP	GO:0000027	ribosomal large subunit assembly	5/308	0.000120138	5
BP	GO:0034472	snRNA 3'-end processing	5/308	0.000120138	5
BP	GO:0034504	protein localization to nucleus	14/308	0.000122332	14
BP	GO:0006304	DNA modification	9/308	0.000131064	9
BP	GO:0016246	RNA interference	4/308	0.000145893	4
BP	GO:0070972	protein localization to endoplasmic reticulum	10/308	0.00016733	10
BP	GO:0042795	snRNA transcription by RNA polymerase II	7/308	0.000167381	7
BP	GO:0009301	snRNA transcription	7/308	0.000182823	7
BP	GO:1900153	positive regulation of nuclear-transcribed mRNA catabolic process, deadenylation-dependent decay	4/308	0.00018515	4
BP	GO:0006370	7-methylguanosine mRNA capping	5/308	0.000192147	5
BP	GO:0019079	viral genome replication	9/308	0.000192405	9
BP	GO:0009452	7-methylguanosine RNA capping	5/308	0.000222259	5
BP	GO:0036260	RNA capping	5/308	0.000222259	5
BP	GO:0034471	ncRNA 5'-end processing	4/308	0.000231489	4
BP	GO:0048525	negative regulation of viral process	8/308	0.000233674	8
BP	GO:0032606	type I interferon production	9/308	0.000275961	9
BP	GO:1900151	regulation of nuclear-transcribed mRNA catabolic process, deadenylation-dependent decay	4/308	0.000285621	4
BP	GO:0016180	snRNA processing	5/308	0.000293119	5
BP	GO:0098727	maintenance of cell number	10/308	0.000315993	10
BP	GO:0046825	regulation of protein export from nucleus	5/308	0.000379903	5
BP	GO:0000466	maturation of 5.8S rRNA from tricistronic rRNA transcript (SSU-rRNA, 5.8S rRNA, LSU-rRNA)	4/308	0.000420162	4
BP	GO:0006379	mRNA cleavage	4/308	0.000420162	4
BP	GO:0016556	mRNA modification	4/308	0.000420162	4
BP	GO:0070935	3'-UTR-mediated mRNA stabilization	4/308	0.000420162	4
BP	GO:0006368	transcription elongation from RNA polymerase II promoter	7/308	0.000475147	7
BP	GO:0010587	miRNA catabolic process	3/308	0.000489592	3
BP	GO:2000628	regulation of miRNA metabolic process	3/308	0.000489592	3
BP	GO:2000637	positive regulation of gene silencing by miRNA	4/308	0.000502053	4
BP	GO:1903901	negative regulation of viral life cycle	7/308	0.000510597	7
BP	GO:0044344	cellular response to fibroblast growth factor stimulus	9/308	0.000622622	9
BP	GO:0000478	endonucleolytic cleavage involved in rRNA processing	3/308	0.000664985	3
BP	GO:0000479	endonucleolytic cleavage of tricistronic rRNA transcript (SSU-rRNA, 5.8S rRNA, LSU-rRNA)	3/308	0.000664985	3
BP	GO:0035457	cellular response to interferon-alpha	3/308	0.000664985	3
BP	GO:0000077	DNA damage checkpoint	9/308	0.000688146	9
BP	GO:1903900	regulation of viral life cycle	9/308	0.000836114	9
BP	GO:0006418	tRNA aminoacylation for protein translation	5/308	0.000841683	5
BP	GO:0001682	tRNA 5'-leader removal	3/308	0.00087585	3
BP	GO:0034244	negative regulation of transcription elongation from RNA polymerase II promoter	3/308	0.00087585	3
BP	GO:0045472	response to ether	3/308	0.00087585	3
BP	GO:0071774	response to fibroblast growth factor	9/308	0.000876885	9
BP	GO:0044728	DNA methylation or demethylation	7/308	0.00093376	7
BP	GO:0043624	cellular protein complex disassembly	11/308	0.000993202	11
BP	GO:0045069	regulation of viral genome replication	7/308	0.000994068	7
BP	GO:0031331	positive regulation of cellular catabolic process	15/308	0.00102547	15
BP	GO:0000054	ribosomal subunit export from nucleus	3/308	0.00112475	3
BP	GO:0008298	intracellular mRNA localization	3/308	0.00112475	3
BP	GO:0033750	ribosome localization	3/308	0.00112475	3
BP	GO:0046831	regulation of RNA export from nucleus	3/308	0.00112475	3
BP	GO:0098787	mRNA cleavage involved in mRNA processing	3/308	0.00112475	3
BP	GO:0043039	tRNA aminoacylation	5/308	0.0011331	5
BP	GO:0032479	regulation of type I interferon production	8/308	0.00116981	8
BP	GO:0006305	DNA alkylation	6/308	0.00120349	6
BP	GO:0006306	DNA methylation	6/308	0.00120349	6
BP	GO:0019827	stem cell population maintenance	9/308	0.00120978	9
BP	GO:0031570	DNA integrity checkpoint	9/308	0.00120978	9
BP	GO:0043038	amino acid activation	5/308	0.00124507	5
BP	GO:0044766	multi-organism transport	6/308	0.00129341	6
BP	GO:0050688	regulation of defense response to virus	6/308	0.00129341	6
BP	GO:1902579	multi-organism localization	6/308	0.00129341	6
BP	GO:0002181	cytoplasmic translation	7/308	0.00134307	7
BP	GO:0019081	viral translation	3/308	0.0014141	3
BP	GO:0032785	negative regulation of DNA-templated transcription, elongation	3/308	0.0014141	3
BP	GO:0071428	rRNA-containing ribonucleoprotein complex export from nucleus	3/308	0.0014141	3
BP	GO:0006362	transcription elongation from RNA polymerase I promoter	4/308	0.001419	4
BP	GO:0000723	telomere maintenance	9/308	0.0015049	9
BP	GO:0031330	negative regulation of cellular catabolic process	12/308	0.00152014	12
BP	GO:0006363	termination of RNA polymerase I transcription	4/308	0.00160829	4
BP	GO:0032481	positive regulation of type I interferon production	6/308	0.00170537	6
BP	GO:0031054	pre-miRNA processing	3/308	0.00174615	3
BP	GO:0032239	regulation of nucleobase-containing compound transport	3/308	0.00174615	3
BP	GO:0071025	RNA surveillance	3/308	0.00174615	3
BP	GO:1904874	positive regulation of telomerase RNA localization to Cajal body	3/308	0.00174615	3
BP	GO:0009896	positive regulation of catabolic process	16/308	0.00186427	16
BP	GO:0006612	protein targeting to membrane	10/308	0.00198604	10
BP	GO:0043928	exonucleolytic nuclear-transcribed mRNA catabolic process involved in deadenylation-dependent decay	4/308	0.0020382	4
BP	GO:0006383	transcription by RNA polymerase III	5/308	0.00209615	5
BP	GO:0051571	positive regulation of histone H3-K4 methylation	3/308	0.00212303	3
BP	GO:0099116	tRNA 5'-end processing	3/308	0.00212303	3
BP	GO:0043901	negative regulation of multi-organism process	9/308	0.00218022	9
BP	GO:0098586	cellular response to virus	5/308	0.0022711	5
BP	GO:0033120	positive regulation of RNA splicing	4/308	0.00228033	4
BP	GO:0000291	nuclear-transcribed mRNA catabolic process, exonucleolytic	4/308	0.00254155	4
BP	GO:0000963	mitochondrial RNA processing	3/308	0.0025467	3
BP	GO:0006978	DNA damage response, signal transduction by p53 class mediator resulting in transcription of p21 class mediator	3/308	0.0025467	3
BP	GO:2000001	regulation of DNA damage checkpoint	3/308	0.0025467	3
BP	GO:0032200	telomere organization	9/308	0.00254892	9
BP	GO:0006606	protein import into nucleus	8/308	0.00260455	8
BP	GO:0006361	transcription initiation from RNA polymerase I promoter	4/308	0.00282261	4
BP	GO:0008543	fibroblast growth factor receptor signaling pathway	7/308	0.00284143	7
BP	GO:0045071	negative regulation of viral genome replication	5/308	0.00285971	5
BP	GO:0034587	piRNA metabolic process	3/308	0.00301901	3
BP	GO:0042772	DNA damage response, signal transduction resulting in transcription	3/308	0.00301901	3
BP	GO:1904872	regulation of telomerase RNA localization to Cajal body	3/308	0.00301901	3
BP	GO:1902808	positive regulation of cell cycle G1/S phase transition	5/308	0.00307835	5
BP	GO:0019058	viral life cycle	13/308	0.00327415	13
BP	GO:0048025	negative regulation of mRNA splicing, via spliceosome	3/308	0.00354167	3
BP	GO:0090670	RNA localization to Cajal body	3/308	0.00354167	3
BP	GO:0090671	telomerase RNA localization to Cajal body	3/308	0.00354167	3
BP	GO:0090672	telomerase RNA localization	3/308	0.00354167	3
BP	GO:0090685	RNA localization to nucleus	3/308	0.00354167	3
BP	GO:0046824	positive regulation of nucleocytoplasmic transport	5/308	0.00355137	5
BP	GO:0031058	positive regulation of histone modification	6/308	0.00374953	6
BP	GO:0043046	DNA methylation involved in gamete generation	3/308	0.00411627	3
BP	GO:0035455	response to interferon-alpha	3/308	0.00474427	3
BP	GO:0039531	regulation of viral-induced cytoplasmic pattern recognition receptor signaling pathway	3/308	0.00474427	3
BP	GO:0043984	histone H4-K16 acetylation	3/308	0.00474427	3
BP	GO:0070920	regulation of production of small RNA involved in gene silencing by RNA	3/308	0.00474427	3
BP	GO:0060337	type I interferon signaling pathway	6/308	0.00488934	6
BP	GO:0071357	cellular response to type I interferon	6/308	0.00488934	6
BP	GO:0009895	negative regulation of catabolic process	12/308	0.00530555	12
CC	GO:0005681	spliceosomal complex	29/309	8.57608e-21	29
CC	GO:0035770	ribonucleoprotein granule	29/309	1.72143e-18	29
CC	GO:0036464	cytoplasmic ribonucleoprotein granule	28/309	4.51751e-18	28
CC	GO:0005840	ribosome	31/309	5.24383e-18	31
CC	GO:0022626	cytosolic ribosome	20/309	7.68469e-16	20
CC	GO:0044391	ribosomal subunit	24/309	3.30236e-15	24
CC	GO:0030684	preribosome	16/309	4.17176e-14	16
CC	GO:0015934	large ribosomal subunit	19/309	4.8039e-14	19
CC	GO:0044452	nucleolar part	22/309	7.64587e-14	22
CC	GO:0016607	nuclear speck	30/309	1.17156e-12	30
CC	GO:0000932	P-body	15/309	3.3704e-12	15
CC	GO:1902555	endoribonuclease complex	10/309	2.56212e-11	10
CC	GO:1905348	endonuclease complex	10/309	3.67539e-11	10
CC	GO:0044445	cytosolic part	22/309	5.76364e-11	22
CC	GO:0022625	cytosolic large ribosomal subunit	12/309	2.31833e-10	12
CC	GO:0032040	small-subunit processome	9/309	5.55268e-09	9
CC	GO:0015030	Cajal body	11/309	3.12476e-08	11
CC	GO:0120114	Sm-like protein family complex	13/309	3.46941e-08	13
CC	GO:0000177	cytoplasmic exosome (RNase complex)	6/309	3.81363e-08	6
CC	GO:0010494	cytoplasmic stress granule	10/309	7.50616e-08	10
CC	GO:0005684	U2-type spliceosomal complex	11/309	1.62405e-07	11
CC	GO:0000178	exosome (RNase complex)	6/309	1.49756e-06	6
CC	GO:1905354	exoribonuclease complex	6/309	1.94463e-06	6
CC	GO:0005759	mitochondrial matrix	22/309	5.34913e-06	22
CC	GO:0030532	small nuclear ribonucleoprotein complex	10/309	5.99072e-06	10
CC	GO:0034719	SMN-Sm protein complex	5/309	6.63257e-06	5
CC	GO:0030686	90S preribosome	6/309	7.4693e-06	6
CC	GO:0001650	fibrillar center	11/309	7.54459e-06	11
CC	GO:0071013	catalytic step 2 spliceosome	9/309	8.92065e-06	9
CC	GO:0035145	exon-exon junction complex	5/309	1.16967e-05	5
CC	GO:0005697	telomerase holoenzyme complex	5/309	1.51556e-05	5
CC	GO:0005844	polysome	8/309	1.66596e-05	8
CC	GO:0097504	Gemini of coiled bodies	4/309	2.65182e-05	4
CC	GO:0000315	organellar large ribosomal subunit	7/309	2.93092e-05	7
CC	GO:0005762	mitochondrial large ribosomal subunit	7/309	2.93092e-05	7
CC	GO:0005736	RNA polymerase I complex	4/309	3.78318e-05	4
CC	GO:0005635	nuclear envelope	20/309	4.77498e-05	20
CC	GO:0030688	preribosome, small subunit precursor	4/309	5.23118e-05	4
CC	GO:0022627	cytosolic small ribosomal subunit	6/309	6.03493e-05	6
CC	GO:0005665	RNA polymerase II, core complex	4/309	7.04556e-05	4
CC	GO:0005643	nuclear pore	8/309	7.81074e-05	8
CC	GO:0000176	nuclear exosome (RNase complex)	4/309	0.00011984	4
CC	GO:0071005	U2-type precatalytic spliceosome	6/309	0.000125562	6
CC	GO:0015935	small ribosomal subunit	7/309	0.000133664	7
CC	GO:0071011	precatalytic spliceosome	6/309	0.000140449	6
CC	GO:0097525	spliceosomal snRNP complex	8/309	0.000165432	8
CC	GO:0005849	mRNA cleavage factor complex	4/309	0.000235074	4
CC	GO:0043186	P granule	4/309	0.000235074	4
CC	GO:0045495	pole plasm	4/309	0.000235074	4
CC	GO:0060293	germ plasm	4/309	0.000235074	4
CC	GO:0008023	transcription elongation factor complex	6/309	0.00028799	6
CC	GO:0016363	nuclear matrix	8/309	0.000320831	8
CC	GO:0030687	preribosome, large subunit precursor	4/309	0.000414008	4
CC	GO:0000313	organellar ribosome	7/309	0.000434244	7
CC	GO:0005761	mitochondrial ribosome	7/309	0.000434244	7
CC	GO:0046540	U4/U6 x U5 tri-snRNP complex	5/309	0.000484036	5
CC	GO:0097526	spliceosomal tri-snRNP complex	5/309	0.000484036	5
CC	GO:0032797	SMN complex	3/309	0.000572926	3
CC	GO:0071006	U2-type catalytic step 1 spliceosome	3/309	0.000755062	3
CC	GO:0071012	catalytic step 1 spliceosome	3/309	0.000755062	3
CC	GO:0005689	U12-type spliceosomal complex	4/309	0.000781055	4
CC	GO:0005732	small nucleolar ribonucleoprotein complex	4/309	0.000900081	4
CC	GO:0071014	post-mRNA release spliceosomal complex	3/309	0.000970231	3
CC	GO:0034399	nuclear periphery	8/309	0.001087	8
CC	GO:0000346	transcription export complex	3/309	0.00122057	3
CC	GO:0042788	polysomal ribosome	4/309	0.00150494	4
CC	GO:0030880	RNA polymerase complex	7/309	0.0019331	7
CC	GO:0005637	nuclear inner membrane	5/309	0.00212677	5
CC	GO:0005666	RNA polymerase III complex	3/309	0.00220219	3
CC	GO:0005847	mRNA cleavage and polyadenylation specificity factor complex	3/309	0.00220219	3
CC	GO:0045171	intercellular bridge	5/309	0.00229439	5
CC	GO:0000784	nuclear chromosome, telomeric region	7/309	0.00358445	7
CC	GO:0000781	chromosome, telomeric region	8/309	0.00394832	8
CC	GO:0009295	nucleoid	4/309	0.00451384	4
CC	GO:0042645	mitochondrial nucleoid	4/309	0.00451384	4
CC	GO:0005682	U5 snRNP	3/309	0.00470706	3
CC	GO:0055029	nuclear DNA-directed RNA polymerase complex	6/309	0.00680249	6
CC	GO:0000428	DNA-directed RNA polymerase complex	6/309	0.00711036	6
CC	GO:0031965	nuclear membrane	11/309	0.00726554	11
CC	GO:0005686	U2 snRNP	3/309	0.00843995	3
CC	GO:0030681	multimeric ribonuclease P complex	2/309	0.0101384	2
CC	GO:0072588	box H/ACA RNP complex	2/309	0.0101384	2
CC	GO:0034709	methylosome	2/309	0.0145658	2
MF	GO:0140098	catalytic activity, acting on RNA	65/317	1.50382e-44	65
MF	GO:0004540	ribonuclease activity	31/317	3.34521e-28	31
MF	GO:0004518	nuclease activity	35/317	2.68426e-24	35
MF	GO:0004519	endonuclease activity	26/317	2.13387e-20	26
MF	GO:0004521	endoribonuclease activity	18/317	3.80906e-17	18
MF	GO:0043021	ribonucleoprotein complex binding	22/317	2.23839e-15	22
MF	GO:0140101	catalytic activity, acting on a tRNA	21/317	4.28334e-15	21
MF	GO:0003730	mRNA 3'-UTR binding	17/317	4.55565e-13	17
MF	GO:0003727	single-stranded RNA binding	17/317	9.53122e-13	17
MF	GO:0003735	structural constituent of ribosome	21/317	9.88978e-11	21
MF	GO:0000049	tRNA binding	12/317	5.75137e-10	12
MF	GO:0004532	exoribonuclease activity	10/317	8.95061e-10	10
MF	GO:0008173	RNA methyltransferase activity	12/317	1.83802e-09	12
MF	GO:0000175	3'-5'-exoribonuclease activity	9/317	5.9985e-09	9
MF	GO:0008175	tRNA methyltransferase activity	9/317	5.9985e-09	9
MF	GO:0016896	exoribonuclease activity, producing 5'-phosphomonoesters	9/317	1.04327e-08	9
MF	GO:0030515	snoRNA binding	8/317	1.14519e-08	8
MF	GO:0004527	exonuclease activity	12/317	2.07723e-08	12
MF	GO:0070717	poly-purine tract binding	8/317	4.03076e-08	8
MF	GO:0140142	nucleocytoplasmic carrier activity	8/317	5.34868e-08	8
MF	GO:0016796	exonuclease activity, active with either ribo- or deoxyribonucleic acids and producing 5'-phosphomonoesters	10/317	6.04974e-08	10
MF	GO:0008168	methyltransferase activity	18/317	6.67513e-08	18
MF	GO:0045182	translation regulator activity	10/317	1.00723e-07	10
MF	GO:0016741	transferase activity, transferring one-carbon groups	18/317	1.42315e-07	18
MF	GO:0048027	mRNA 5'-UTR binding	7/317	2.01814e-07	7
MF	GO:0008536	Ran GTPase binding	8/317	3.68243e-07	8
MF	GO:0008408	3'-5' exonuclease activity	9/317	5.226e-07	9
MF	GO:0005049	nuclear export signal receptor activity	5/317	7.55751e-07	5
MF	GO:0008266	poly(U) RNA binding	7/317	7.91399e-07	7
MF	GO:0035198	miRNA binding	7/317	1.00662e-06	7
MF	GO:0034062	5'-3' RNA polymerase activity	8/317	1.17512e-06	8
MF	GO:0097747	RNA polymerase activity	8/317	1.17512e-06	8
MF	GO:0016894	endonuclease activity, active with either ribo- or deoxyribonucleic acids and producing 3'-phosphomonoesters	6/317	1.36286e-06	6
MF	GO:0008187	poly-pyrimidine tract binding	7/317	1.58586e-06	7
MF	GO:0016891	endoribonuclease activity, producing 5'-phosphomonoesters	7/317	1.96655e-06	7
MF	GO:0008135	translation factor activity, RNA binding	10/317	2.81534e-06	10
MF	GO:0008143	poly(A) binding	6/317	3.23056e-06	6
MF	GO:0140104	molecular carrier activity	8/317	4.93158e-06	8
MF	GO:0061980	regulatory RNA binding	7/317	5.20697e-06	7
MF	GO:0004549	tRNA-specific ribonuclease activity	5/317	9.26478e-06	5
MF	GO:0003724	RNA helicase activity	9/317	1.04493e-05	9
MF	GO:0016893	endonuclease activity, active with either ribo- or deoxyribonucleic acids and producing 5'-phosphomonoesters	7/317	1.62753e-05	7
MF	GO:0003746	translation elongation factor activity	5/317	2.22094e-05	5
MF	GO:0008757	S-adenosylmethionine-dependent methyltransferase activity	12/317	2.34022e-05	12
MF	GO:0001055	RNA polymerase II activity	4/317	3.01849e-05	4
MF	GO:0001054	RNA polymerase I activity	4/317	4.46391e-05	4
MF	GO:0016423	tRNA (guanine) methyltransferase activity	4/317	6.35702e-05	4
MF	GO:0003899	DNA-directed 5'-3' RNA polymerase activity	6/317	8.35302e-05	6
MF	GO:0030371	translation repressor activity	5/317	8.62728e-05	5
MF	GO:0035925	mRNA 3'-UTR AU-rich region binding	5/317	8.62728e-05	5
MF	GO:0017091	AU-rich element binding	5/317	0.000125168	5
MF	GO:0004386	helicase activity	11/317	0.000175272	11
MF	GO:0016779	nucleotidyltransferase activity	10/317	0.000181944	10
MF	GO:0043024	ribosomal small subunit binding	4/317	0.000199945	4
MF	GO:0005072	transforming growth factor beta receptor, cytoplasmic mediator activity	3/317	0.000622279	3
MF	GO:0019843	rRNA binding	6/317	0.000907867	6
MF	GO:0004529	exodeoxyribonuclease activity	4/317	0.000949224	4
MF	GO:0030374	nuclear receptor transcription coactivator activity	6/317	0.00125621	6
MF	GO:0009982	pseudouridine synthase activity	3/317	0.00142506	3
MF	GO:0043023	ribosomal large subunit binding	3/317	0.00142506	3
MF	GO:0017069	snRNA binding	5/317	0.00147996	5
MF	GO:0001056	RNA polymerase III activity	3/317	0.00220774	3
MF	GO:0003725	double-stranded RNA binding	6/317	0.00225014	6
MF	GO:0046332	SMAD binding	6/317	0.0031177	6
MF	GO:0042162	telomeric DNA binding	4/317	0.00418773	4
MF	GO:0034458	3'-5' RNA helicase activity	3/317	0.00445923	3
MF	GO:0061608	nuclear import signal receptor activity	3/317	0.00517731	3
MF	GO:0004812	aminoacyl-tRNA ligase activity	4/317	0.00607243	4
MF	GO:0016875	ligase activity, forming carbon-oxygen bonds	4/317	0.00607243	4
MF	GO:0070034	telomerase RNA binding	3/317	0.00681179	3
MF	GO:0016895	exodeoxyribonuclease activity, producing 5'-phosphomonoesters	3/317	0.00773105	3
MF	GO:0008139	nuclear localization sequence binding	3/317	0.0097796	3

## Sheet: KEGG_Result
SupplementaryTableS3 sheet2. KEGG analysis of the 322 differentially expressed RBP-encoding genes.
ID	Description	GeneRatio	pvalue	Count
hsa03013	RNA transport	25/124	1.63719e-17	25
hsa03008	Ribosome biogenesis in eukaryotes	17/124	8.17714e-13	17
hsa03010	Ribosome	18/124	2.47996e-11	18
hsa03040	Spliceosome	17/124	9.07968e-11	17
hsa03015	mRNA surveillance pathway	13/124	1.02712e-09	13
hsa03018	RNA degradation	7/124	0.000202357	7
hsa00970	Aminoacyl-tRNA biosynthesis	6/124	0.000508624	6
hsa03020	RNA polymerase	4/124	0.00122868	4
hsa00450	Selenocompound metabolism	3/124	0.00207897	3
