# Supplementary material for: Systematic Construction and Validation of an RNA-Binding Protein-Associated Prognostic Model for Acute Myeloid Leukemia
Source: Front Genet. 2021 Sep 24;12:715840. doi: 10.3389/fgene.2021.715840 (PMC8498117; doi:10.3389/fgene.2021.715840)
Supplement: Supplementary file 1 [file Data_Sheet_1.ZIP › Supplementary_material/SupplementaryTableS6..xlsx]

## Sheet: GSEA_output
SupplementaryTableS6. The details in Gene Set Enrichment Analysis.
ID	Description	setSize	enrichmentScore	NES	P value	p.adjust	FDR q-val	rank
hsa05310	Asthma	22	0.766997	2.01403	3.65247e-05	0.000238872	0.000137641	2095
hsa05320	Autoimmune thyroid disease	30	0.754895	2.11898	2.38468e-06	2.43685e-05	1.40414e-05	2237
hsa05330	Allograft rejection	29	0.745134	2.07526	2.81001e-06	2.78447e-05	1.60444e-05	2237
hsa05332	Graft-versus-host disease	29	0.743975	2.07204	3.4682e-06	3.33559e-05	1.922e-05	3093
hsa04672	Intestinal immune network for IgA production	38	0.743366	2.20227	1.67659e-07	2.49202e-06	1.43593e-06	3662
hsa04061	Viral protein interaction with cytokine and cytokine receptor	63	0.737922	2.40039	1e-10	5.45e-09	3.14035e-09	1853
hsa05150	Staphylococcus aureus infection	55	0.736154	2.34477	3.4175e-10	1.59646e-08	9.19898e-09	2095
hsa04940	Type I diabetes mellitus	32	0.723913	2.06636	1.55985e-05	0.000118621	6.8351e-05	3093
hsa00350	Tyrosine metabolism	18	0.714686	1.80144	0.00182542	0.0074614	0.00429934	3078
hsa04610	Complement and coagulation cascades	54	0.710943	2.26127	9.80532e-09	2.67195e-07	1.53961e-07	1000
hsa05323	Rheumatoid arthritis	71	0.702251	2.32989	1e-10	5.45e-09	3.14035e-09	2200
hsa05321	Inflammatory bowel disease	49	0.67735	2.12209	2.13833e-06	2.33078e-05	1.34302e-05	3373
hsa05322	Systemic lupus erythematosus	80	0.675935	2.27357	1e-10	5.45e-09	3.14035e-09	2137
hsa04612	Antigen processing and presentation	59	0.663096	2.13105	2.50103e-07	3.40766e-06	1.96353e-06	2456
hsa05140	Leishmaniasis	66	0.654325	2.13453	8.94417e-08	1.39273e-06	8.02509e-07	3438
hsa04658	Th1 and Th2 cell differentiation	79	0.653508	2.19681	1.45022e-08	3.47884e-07	2.00455e-07	3215
hsa02010	ABC transporters	34	0.645273	1.86423	0.000416172	0.00206194	0.00118811	3242
hsa04380	Osteoclast differentiation	115	0.638832	2.26734	1e-10	5.45e-09	3.14035e-09	2929
hsa05133	Pertussis	62	0.63848	2.07131	2.29983e-06	2.42595e-05	1.39786e-05	2393
hsa04659	Th17 cell differentiation	92	0.636921	2.19927	1.9513e-09	7.08973e-08	4.08518e-08	3215
hsa04640	Hematopoietic cell lineage	82	0.634609	2.14087	2.51635e-08	5.48564e-07	3.16089e-07	3093
hsa05144	Malaria	42	0.632037	1.91018	0.000123285	0.000707264	0.000407534	1326
hsa05340	Primary immunodeficiency	33	0.622295	1.79348	0.00132383	0.00569595	0.00328207	3062
hsa04064	NF-kappa B signaling pathway	97	0.621273	2.15684	9.80444e-09	2.67195e-07	1.53961e-07	3090
hsa04062	Chemokine signaling pathway	152	0.619615	2.27161	1e-10	5.45e-09	3.14035e-09	3055
hsa00052	Galactose metabolism	24	0.617057	1.6592	0.00920802	0.0292332	0.0168445	3874
hsa05416	Viral myocarditis	49	0.614397	1.92487	0.000148578	0.000809748	0.000466586	4463
hsa04662	B cell receptor signaling pathway	79	0.608859	2.04672	1.24838e-06	1.4343e-05	8.26461e-06	3231
hsa05145	Toxoplasmosis	100	0.606344	2.11788	1.48941e-08	3.47884e-07	2.00455e-07	3102
hsa04966	Collecting duct acid secretion	20	0.605994	1.5683	0.0177673	0.0484159	0.0278978	2762
hsa05142	Chagas disease	90	0.605943	2.08854	5.45523e-08	1.04933e-06	6.04636e-07	2862
hsa00051	Fructose and mannose metabolism	28	0.597119	1.65306	0.00996518	0.0313328	0.0180543	3536
hsa04650	Natural killer cell mediated cytotoxicity	88	0.596579	2.0435	5.79173e-07	7.28421e-06	4.19724e-06	3747
hsa04979	Cholesterol metabolism	35	0.593866	1.7317	0.0020838	0.00820969	0.00473051	1681
hsa04060	Cytokine-cytokine receptor interaction	177	0.5915	2.19663	1e-10	5.45e-09	3.14035e-09	1853
hsa05134	Legionellosis	54	0.586057	1.86405	0.000223908	0.00118093	0.000680466	2862
hsa04514	Cell adhesion molecules	111	0.580562	2.05498	5.97866e-08	1.08612e-06	6.25837e-07	2237
hsa04623	Cytosolic DNA-sensing pathway	47	0.577381	1.79188	0.00166265	0.00697034	0.00401639	2886
hsa04611	Platelet activation	113	0.575835	2.03928	7.80118e-08	1.29023e-06	7.43444e-07	3733
hsa04512	ECM-receptor interaction	69	0.569331	1.8765	0.000136536	0.000769781	0.000443556	1944
hsa05152	Tuberculosis	146	0.56844	2.08022	9.1001e-10	3.71967e-08	2.14331e-08	3186
hsa04620	Toll-like receptor signaling pathway	85	0.567445	1.92766	8.84576e-06	7.23141e-05	4.16682e-05	5036
hsa04145	Phagosome	128	0.561374	2.02196	7.8913e-08	1.29023e-06	7.43444e-07	3155
hsa04978	Mineral absorption	37	0.56041	1.6543	0.0105964	0.0323835	0.0186597	2907
hsa04216	Ferroptosis	38	0.560218	1.65969	0.00654329	0.0218332	0.0125805	3865
hsa05235	PD-L1 expression and PD-1 checkpoint pathway in cancer	86	0.559693	1.90832	2.08423e-05	0.000151454	8.72695e-05	4942
hsa05146	Amoebiasis	77	0.557289	1.86573	7.70565e-05	0.00046662	0.000268871	1468
hsa00010	Glycolysis / Gluconeogenesis	44	0.556861	1.69999	0.00277639	0.0102009	0.00587786	3874
hsa05120	Epithelial cell signaling in Helicobacter pylori infection	61	0.554986	1.79548	0.000592751	0.002769	0.00159553	2750
hsa04666	Fc gamma R-mediated phagocytosis	90	0.553516	1.90784	1.24638e-05	9.94063e-05	5.7279e-05	4994
hsa04370	VEGF signaling pathway	53	0.549785	1.74433	0.00140501	0.00596671	0.00343809	3049
hsa04625	C-type lectin receptor signaling pathway	92	0.544974	1.88178	2.42696e-05	0.000169162	9.74731e-05	2750
hsa04613	Neutrophil extracellular trap formation	139	0.5438	1.97636	3.00795e-07	3.9344e-06	2.26705e-06	2685
hsa03050	Proteasome	43	0.542133	1.6433	0.00917492	0.0292332	0.0168445	5312
hsa03320	PPAR signaling pathway	55	0.538857	1.71635	0.00276272	0.0102009	0.00587786	2999
hsa04740	Olfactory transduction	39	0.531889	1.58807	0.0163114	0.0459812	0.0264949	3186
hsa04974	Protein digestion and absorption	62	0.530225	1.72012	0.00203521	0.00811603	0.00467655	1862
hsa04660	T cell receptor signaling pathway	94	0.52873	1.82793	4.68186e-05	0.000294417	0.000169646	3305
hsa04630	JAK-STAT signaling pathway	111	0.523145	1.85175	2.76878e-05	0.000184773	0.000106469	3771
hsa05166	Human T-cell leukemia virus 1 infection	203	0.522002	1.95884	4.54374e-09	1.4858e-07	8.56135e-08	3093
hsa04330	Notch signaling pathway	50	0.51851	1.63188	0.0124001	0.0368622	0.0212404	2954
hsa05135	Yersinia infection	128	0.517669	1.86454	7.05685e-06	6.0726e-05	3.4991e-05	4593
hsa04713	Circadian entrainment	66	0.511523	1.66868	0.00300882	0.010932	0.00629916	3550
hsa04916	Melanogenesis	77	0.507309	1.69841	0.00198603	0.00801767	0.00461987	3186
hsa05171	Coronavirus disease - COVID-19	187	0.505484	1.88389	1.76212e-07	2.50528e-06	1.44357e-06	2324
hsa04668	TNF signaling pathway	99	0.499525	1.74071	0.000261869	0.00133799	0.000770963	3167
hsa05417	Lipid and atherosclerosis	176	0.499514	1.85369	1.18636e-06	1.4343e-05	8.26461e-06	3747
hsa05164	Influenza A	137	0.499138	1.81163	1.4457e-05	0.000112558	6.48574e-05	4541
hsa04911	Insulin secretion	53	0.497315	1.57786	0.0134263	0.0388532	0.0223877	2685
hsa05034	Alcoholism	116	0.494246	1.75255	0.000117484	0.000686024	0.000395295	4572
hsa04217	Necroptosis	119	0.485266	1.73296	0.000144837	0.00080274	0.000462548	4558
hsa05167	Kaposi sarcoma-associated herpesvirus infection	164	0.484811	1.79699	1.77856e-05	0.000132179	7.6163e-05	4480
hsa05169	Epstein-Barr virus infection	180	0.484748	1.8036	4.46564e-06	4.05629e-05	2.33728e-05	4480
hsa04540	Gap junction	69	0.481298	1.58634	0.00831933	0.0269348	0.0155202	3094
hsa04664	Fc epsilon RI signaling pathway	58	0.480975	1.5434	0.0145644	0.0414137	0.023863	3733
hsa05165	Human papillomavirus infection	272	0.480742	1.8468	3.56997e-08	7.29613e-07	4.20411e-07	2777
hsa05162	Measles	119	0.478249	1.7079	0.000243164	0.00126214	0.000727258	2862
hsa05163	Human cytomegalovirus infection	194	0.475828	1.77198	3.78871e-06	3.53974e-05	2.03964e-05	3055
hsa04371	Apelin signaling pathway	115	0.475545	1.6878	0.000467498	0.00228167	0.00131472	3550
hsa04015	Rap1 signaling pathway	170	0.473472	1.75704	2.65397e-05	0.000180802	0.00010418	3231
hsa04270	Vascular smooth muscle contraction	92	0.472636	1.632	0.00225793	0.00878981	0.00506479	3935
hsa04310	Wnt signaling pathway	124	0.470346	1.68954	0.000495352	0.00238206	0.00137257	2780
hsa04066	HIF-1 signaling pathway	89	0.467123	1.60917	0.00527756	0.0179767	0.0103584	4209
hsa05205	Proteoglycans in cancer	171	0.466067	1.73016	5.2592e-05	0.000324483	0.000186971	2301
hsa04022	cGMP-PKG signaling pathway	126	0.464715	1.67103	0.00034331	0.00172712	0.000995183	3186
hsa04810	Regulation of actin cytoskeleton	180	0.464299	1.72751	2.43138e-05	0.000169162	9.74731e-05	3430
hsa04210	Apoptosis	125	0.462712	1.66382	0.000793285	0.00360284	0.002076	3747
hsa04621	NOD-like receptor signaling pathway	150	0.461827	1.69439	0.000205499	0.00110161	0.00063476	4519
hsa05170	Human immunodeficiency virus 1 infection	183	0.460191	1.71254	4.1255e-05	0.000264517	0.000152418	4507
hsa04142	Lysosome	119	0.458565	1.63761	0.000756847	0.00348576	0.00200853	4250
hsa04919	Thyroid hormone signaling pathway	106	0.449413	1.57796	0.00252718	0.0094987	0.00547325	4172
hsa04926	Relaxin signaling pathway	106	0.448015	1.57305	0.00252718	0.0094987	0.00547325	3550
hsa05224	Breast cancer	107	0.444652	1.56505	0.00460757	0.0162008	0.00933508	2607
hsa04151	PI3K-Akt signaling pathway	268	0.442584	1.69812	5.40606e-06	4.77779e-05	2.75302e-05	2687
hsa04722	Neurotrophin signaling pathway	104	0.439501	1.53972	0.00489361	0.0168443	0.00970588	3331
hsa05418	Fluid shear stress and atherosclerosis	117	0.432787	1.53926	0.00559374	0.0188573	0.0108658	3698
hsa04921	Oxytocin signaling pathway	120	0.429241	1.53265	0.00448887	0.015955	0.00919346	4448
hsa04670	Leukocyte transendothelial migration	92	0.428418	1.47932	0.01649	0.0460873	0.026556	3438
hsa04010	MAPK signaling pathway	237	0.427164	1.6222	8.9374e-05	0.000531369	0.000306181	2962
hsa04910	Insulin signaling pathway	115	0.42655	1.51391	0.00665869	0.0219938	0.0126731	3726
hsa04934	Cushing syndrome	118	0.424057	1.51153	0.0111766	0.0338403	0.0194991	3049
hsa04068	FoxO signaling pathway	113	0.423186	1.49868	0.0123635	0.0368622	0.0212404	3162
hsa04510	Focal adhesion	172	0.42176	1.56481	0.00110519	0.00488375	0.00281407	3357
hsa05206	MicroRNAs in cancer	144	0.419131	1.5289	0.00244493	0.0094058	0.00541973	3236
hsa04915	Estrogen signaling pathway	95	0.418981	1.45246	0.017736	0.0484159	0.0278978	3186
hsa04014	Ras signaling pathway	173	0.418868	1.55473	0.00180957	0.0074614	0.00429934	3305
hsa05160	Hepatitis C	125	0.418181	1.50369	0.0131189	0.0384729	0.0221685	2785
hsa04261	Adrenergic signaling in cardiomyocytes	108	0.414612	1.45973	0.0171518	0.0475309	0.0273879	2810
hsa05131	Shigellosis	220	0.412535	1.55964	0.000549682	0.00260502	0.00150104	4631
hsa04072	Phospholipase D signaling pathway	122	0.410218	1.46843	0.0104357	0.0321933	0.0185501	4100
hsa04144	Endocytosis	234	0.407061	1.54179	0.000879607	0.00394016	0.00227036	3940
hsa04360	Axon guidance	144	0.406202	1.48174	0.00482855	0.0167972	0.00967873	3734
hsa05132	Salmonella infection	227	0.404699	1.53241	0.00126141	0.00549975	0.00316902	4994
hsa05200	Pathways in cancer	421	0.401312	1.58548	7.38413e-06	6.19131e-05	3.5675e-05	3769
hsa05130	Pathogenic Escherichia coli infection	167	0.389771	1.44566	0.0103848	0.0321933	0.0185501	4994
hsa05203	Viral carcinogenesis	171	0.382065	1.41832	0.0136693	0.0392093	0.0225928	3937
hsa05168	Herpes simplex virus 1 infection	455	-0.307713	-1.51808	1.27201e-06	1.4343e-05	8.26461e-06	3859
hsa04742	Taste transduction	39	-0.499937	-1.7089	0.00395324	0.0142056	0.00818543	1056
hsa00534	Glycosaminoglycan biosynthesis - heparan sulfate / heparin	17	-0.613488	-1.73903	0.0131773	0.0384729	0.0221685	472
hsa00053	Ascorbate and aldarate metabolism	12	-0.699548	-1.80268	0.00728166	0.023811	0.0137202	164
